# Supplementary material for: Predicting antimicrobial resistance using conserved genes
Source: PLoS Comput Biol. 2020 Oct 19;16(10):e1008319. doi: 10.1371/journal.pcbi.1008319 (PMC7595632; doi:10.1371/journal.pcbi.1008319)
Supplement: S2 File — (XLSX) [file pcbi.1008319.s002.xlsx]

## Sheet: Table A (Kleb SR) 
Table A. Laboratory-derived susceptible and resistant phenotypes for K. pneumoniae genomes used in this study.
PATRIC ID	Run Accession	Genome Name	Publication (pubmed ID)	Amikacin	Ampicillin/Sulbactam	Aztreonam	Cefazolin	Cefepime	Cefoxitin	Ceftazidime	Ceftriaxone	Cefuroxime sodium	Ciprofloxacin	Gentamicin	Imipenem	Levofloxacin	Meropenem	Piperacillin/Tazobactam	Tetracycline	Tobramycin	Trimethoprim/Sulfamethoxazole
573.12858	SRR5973251	Klebsiella pneumoniae 3243	29323230	S	R	R	R	R	S	R	R		R	R	S	S	S	R	R	R	R
573.12859	SRR5973253	Klebsiella pneumoniae 3248	29323230	S	S	R	R	S	S	R	R		S	S	S	S	S	S	S	S	S
573.12860	SRR5973293	Klebsiella pneumoniae 3316	29323230		R	R	R	R		R	R		R	S	S	R	S	R	S	R	R
573.12861	SRR5973408	Klebsiella pneumoniae 35	29323230	S	S	S	S	S	S	S	S	S	S	S	S	S	S	S	S	S	S
573.12862	SRR5973237	Klebsiella pneumoniae 3288	29323230			R	R	S	S	R	R		R	S	S	R	S	S	S	R	R
573.12863	SRR5973325	Klebsiella pneumoniae 105	29323230	S	S	S	S	S	S	S	S	S	S	S	S	S	S	S	S	S	S
573.12864	SRR5973336	Klebsiella pneumoniae 3376	29323230	S	R	R	R		R	R	R		R		R	R	R	R		R	S
573.12865	SRR5973255	Klebsiella pneumoniae 34	29323230	S	S	S	S	S	S	S	S	S	S	S	S	S	S	S	S	S	S
573.12867	SRR5973322	Klebsiella pneumoniae 3345	29323230	S	R	R	R	R	R	R	R		R	S	R	R	R	R		S	S
573.12868	SRR5973363	Klebsiella pneumoniae 78	29323230	S	S	S	S	S	S	S	S	S	S	S	S	S	S	S	S	S	S
573.12869	SRR5973284	Klebsiella pneumoniae 3229	29323230	S	R	R	R	R	S	R	R		R	S	S	S	S	R	R	R	R
573.12870	SRR5973356	Klebsiella pneumoniae 3399	29323230	S	R	R	R	R		R	R		R	S	S	R			S	R	R
573.12871	SRR5973354	Klebsiella pneumoniae 94	29323230	S	S	S	S	S	S	S	S	S	S	S	S	S	S	S	S	S	S
573.12872	SRR5973311	Klebsiella pneumoniae 15	29323230	S	S	S	S	S	S	S	S	S	S	S	S	S	S	S	R	S	S
573.12873	SRR5973326	Klebsiella pneumoniae 106	29323230	S	S	S	S	S	S	S	S	S	S	S	S	S	S	S	S	S	S
573.12874	SRR5973241	Klebsiella pneumoniae 3294	29323230	S		R	R	S	R	R	R		R	S	S	R	S	S	R		S
573.12875	SRR5973362	Klebsiella pneumoniae 77	29323230	S	S	S	S	S	S	S	S	S	S	S	S	S	S	S	S	S	S
573.12876	SRR5973235	Klebsiella pneumoniae 3296	29323230	S	R	R	R	R	S	R	R		R	S	S	R	S	R	R	R	R
573.12877	SRR5973355	Klebsiella pneumoniae 3400	29323230	S	R	R	R			R	R		R	R	S	R			R	R	R
573.12878	SRR5973378	Klebsiella pneumoniae 3262	29323230	S	R	R	R	R	R	R	R		R	S	S	R	S	R	S	S	R
573.12879	SRR5973238	Klebsiella pneumoniae 3289	29323230	S		R	R	S	S	R	R		R	R	S	R	S	S	R	R	R
573.12880	SRR5973337	Klebsiella pneumoniae 3365	29323230	S	R	R	R		R	R	R		R	R	R	R	R	R	S	R	S
573.12881	SRR5973304	Klebsiella pneumoniae 108	29323230	S	S	S	S	S	S	S	S	S	S	S	S	S	S	S	S	S	S
573.12882	SRR5973302	Klebsiella pneumoniae 113	29323230	S	S	S	S	S	S	S	S	S	S	S	S	S	S	S	S	S	S
573.12883	SRR5973402	Klebsiella pneumoniae 48	29323230	S	S	S	S	S	S	S	S	S	S	S	S	S	S	S	S	S	S
573.12884	SRR5973318	Klebsiella pneumoniae 3335	29323230	S	R	R	R	R	R	R	R		R		S	R	S	R	S	R	S
573.12885	SRR5973348	Klebsiella pneumoniae 91	29323230	S	S	S	S	S	S	S	S	S	S	S	S	S	S	S	S	S	S
573.12886	SRR5973384	Klebsiella pneumoniae 53	29323230	S	S	S	S	S	S	S	S	S	S	S	S	S	S	S	S	S	S
573.12887	SRR5973291	Klebsiella pneumoniae 3314	29323230		R	R	R	R		R	R		R	R	S	R	S	R	R	R	R
573.12888	SRR5973394	Klebsiella pneumoniae 3279	29323230		R	R	R			R	R		R	R	S	R	S	R	S	R	S
573.12889	SRR5973385	Klebsiella pneumoniae 51	29323230	S	S	S	S	S	S	S	S	S	S	S	S	S	S	S	S	S	S
573.12890	SRR5973333	Klebsiella pneumoniae 103	29323230	S	S	S	S	S	S	S	S	S	S	S	S	S	S	S	S	S	S
573.12891	SRR5973273	Klebsiella pneumoniae 3310	29323230	S	R	R	R	R	R	R	R		R	R	S	R	S	R	R	R	R
573.12892	SRR5973335	Klebsiella pneumoniae 3371	29323230	S	R		R	R	S		R		R	S	S	S	S	S	S		R
573.12893	SRR5973250	Klebsiella pneumoniae 3238	29323230	S	R	R	R	R	S	R	R		R	R	S	R	S	R	S		R
573.12894	SRR5973380	Klebsiella pneumoniae 3264	29323230	S	R	R	R	R	S	R	R		R	R	S	R	S	R	S		S
573.12895	SRR5973275	Klebsiella pneumoniae 3209	29323230	S	S	R	R	S	S	R					S	S	S	S	S		S
573.12896	SRR5973236	Klebsiella pneumoniae 3300	29323230	S		R	R	S	R	R	R		R		S	R	S	S	R		S
573.12897	SRR5973249	Klebsiella pneumoniae 3241	29323230	S	R	R	R	R	S	R	R		R	S	S	R	S	R	R		R
573.12898	SRR5973282	Klebsiella pneumoniae 3216	29323230	S	R	R	R		S	R	R		R	R	S	R	S	R	R	R	R
573.12899	SRR5973338	Klebsiella pneumoniae 3368	29323230	S	R	R	R	R	S	R	R			R	S	S	S	S	R	R	R
573.12900	SRR5973310	Klebsiella pneumoniae 1	29323230	S	S	S	S	S	S	S	S	S	S	S	S	S	S	S	S	S	S
573.12901	SRR5973409	Klebsiella pneumoniae 39	29323230	S	S	S	S	S	S	S	S	S	S	S	S	S	S	S	R	S	S
573.12902	SRR5973299	Klebsiella pneumoniae 119	29323230	S	S	S	S	S	S	S	S	S	S	S	S	S	S	S	S	S	S
573.12903	SRR5973388	Klebsiella pneumoniae 61	29323230	S		S	S	S	S	S	S	S	S	S	S	S	S	S	R	S	R
573.12904	SRR5973308	Klebsiella pneumoniae 6	29323230	S	S	S	S	S	S	S	S	S	S	S	S	S	S	S	S	S	S
573.12905	SRR5973379	Klebsiella pneumoniae 3263	29323230	S	R	R	R	R	R	R	R		R	R	R	R	R	R	S	S	R
573.12906	SRR5973329	Klebsiella pneumoniae 98	29323230	S	S	S	S	S	S	S	S	S	S	S	S	S	S	S	S	S	S
573.12907	SRR5973346	Klebsiella pneumoniae 89	29323230	S	S	S	S	S	S	S	S	S	S	S	S	S	S	S	S	S	S
573.12908	SRR5973367	Klebsiella pneumoniae 74	29323230	S	S	S	S	S	S	S	S	S	S	S	S	S	S	S	S	S	S
573.12909	SRR5973294	Klebsiella pneumoniae 3317	29323230	S	R	R	R	R	R	R	R		R	S	S	R	S	R	R		R
573.12910	SRR5973292	Klebsiella pneumoniae 3315	29323230	S	R	S	R	S		R	S		S	S	S	S	S	R	R	S	S
573.12911	SRR5973377	Klebsiella pneumoniae 3259	29323230	S	S		R	S	S	R					S	S	S	S	S		S
573.12912	SRR5973370	Klebsiella pneumoniae 79	29323230	S	S	S	S	S	S	S	S	S	S	S	S	S	S	S	S	S	S
573.12913	SRR5973287	Klebsiella pneumoniae 3318	29323230	S	R	R	R	R	R	R	R		R	S	R	R	R	R	R	S	S
573.12914	SRR5973397	Klebsiella pneumoniae 3275	29323230	S	R	R	R	R	S	R	R		R	R	S	S	S		R	R	R
573.12915	SRR5973357	Klebsiella pneumoniae 3401	29323230	S	R	S	R	R		S	R		S	S	S	S	S		R	S	R
573.12916	SRR5973324	Klebsiella pneumoniae 3338	29323230	S		R	R	S	S	R			R		S		S	S	S		R
573.12917	SRR5973303	Klebsiella pneumoniae 112	29323230	S	S	S	S	S	S	S	S	S	S	S	S	S	S	S	S	S	S
573.12918	SRR5973323	Klebsiella pneumoniae 3340	29323230	S	R	R	R	R	S	R	R		R	S	S	R	S	S	S		R
573.12919	SRR5973321	Klebsiella pneumoniae 3346	29323230	S	R	R	R	R	R	R	R		R	R	S	R	S	R	R	S	R
573.12920	SRR5973271	Klebsiella pneumoniae 3308	29323230		R	R	R	R		R	R		R	S	S	R	S	R	S	R	R
573.12921	SRR5973366	Klebsiella pneumoniae 73	29323230	S	S	S	S	S	S	S	S	S	S	S	S	S	S	S	S	S	S
573.12922	SRR5973389	Klebsiella pneumoniae 60	29323230	S	S	S	S	S	S	S	S	S	S	S	S	S	S	S	S	S	S
573.12923	SRR5973352	Klebsiella pneumoniae 83	29323230	S	S	S	S	S	S	S	S	S	S	S	S	S	S	S	S	S	S
573.12924	SRR5973246	Klebsiella pneumoniae 3230	29323230	S		R	R	R	R	R	R				S	S	S	R	S		S
573.12925	SRR5973347	Klebsiella pneumoniae 93	29323230	S	S	S	S	S	S	S	S	S	S	S	S	S	S	S	S	S	S
573.12926	SRR5973257	Klebsiella pneumoniae 23	29323230	S	S	S	S	S	S	S	S	S	S	S	S	S	S	S	S	S	S
573.12927	SRR5973300	Klebsiella pneumoniae 116	29323230	S	S	S	S	S	S	S	S	S	S	S	S	S	S	S	R	S	S
573.12928	SRR5973327	Klebsiella pneumoniae 96	29323230	S	S	S	S	S	S	S	S	S	S	S	S	S	S	S	S	S	S
573.12930	SRR5973382	Klebsiella pneumoniae 58	29323230		S	S	S	S	S	S	S	S	R	S	S	R	S	S	S	R	R
573.12931	SRR5973381	Klebsiella pneumoniae 3265	29323230	S	R	R	R	S	S	R	R		R	R	S	R	S	S	S	R	S
573.12932	SRR5973361	Klebsiella pneumoniae 3393	29323230	S	R		R		S	R	R		R	R	S	R	S	R	S		R
573.12933	SRR5973365	Klebsiella pneumoniae 76	29323230	S	S	S	S	S	R	S	S	S	S	S	S	S	S	S	S	S	S
573.12934	SRR5973314	Klebsiella pneumoniae 9	29323230	S	S	S	S	S	S	S	S	S	S	S	S	S	S	S	S	S	S
573.12935	SRR5973334	Klebsiella pneumoniae 104	29323230	S	S	S	S	S	S	S	S	S	S	S	S	S	S	S	S	S	S
573.12936	SRR5973289	Klebsiella pneumoniae 3323	29323230	S	R	R	R	R	R	R	R		R	S	R	R	R	R	S	R	R
573.12937	SRR5973372	Klebsiella pneumoniae 3251	29323230	S	R	S	R	S	S	S	S		S	S	S	S	S	R	R	S	S
573.12938	SRR5973320	Klebsiella pneumoniae 3329	29323230	S	R	R	R	R	S	R	R		R	R	S	S	S		R	R	R
573.12939	SRR5973307	Klebsiella pneumoniae 8	29323230	S	S	S	S	S	S	S	S	S	S	S	S	S	S	S	S	S	S
573.12940	SRR5973351	Klebsiella pneumoniae 87	29323230	S	S	S	S	S	S	S	S	S	S	S	S	S	S	S	S	S	S
573.12941	SRR5973261	Klebsiella pneumoniae 29	29323230	S	S	S	S	S	S	S	S	S	S	S		S	S	S	S	S	S
573.12942	SRR5973315	Klebsiella pneumoniae 3353	29323230	S		R	R	S		R	R		R		S		S	S			S
573.12943	SRR5973350	Klebsiella pneumoniae 81	29323230	S	S	S	S	S	S	S	S	S	S	S	S	S	S	S	S	S	S
573.12944	SRR5973398	Klebsiella pneumoniae 3273	29323230	S	R	R	R	R	S	R	R		R	R	S	S	S		S		R
573.12945	SRR5973341	Klebsiella pneumoniae 3354	29323230	S		R	R	S	R	R	R		R		S	R	S	S	R		S
573.12946	SRR5973406	Klebsiella pneumoniae 45	29323230	S	S	S	S	S	S	S	S	S	S	S	S	S	S	S	S	S	S
573.12947	SRR5973339	Klebsiella pneumoniae 3362	29323230	S	R		R	R	S	R	R		R	R	S	R	S	R	R	R	R
573.12948	SRR5973244	Klebsiella pneumoniae 3291	29323230		R	R	R	R	R		R		R	S	R	R	R	R	R	R	R
573.12949	SRR5973393	Klebsiella pneumoniae 3281	29323230	S	R	R	R	R	S	R	R		R	R	S	S	S	S	R	R	R
573.12950	SRR5973364	Klebsiella pneumoniae 75	29323230	S	S	S	S	S	S	S	S	S	S	S	S	S	S	S	S	S	S
573.12951	SRR5973328	Klebsiella pneumoniae 97	29323230	S	S	S	S	S	S	S	S	S	S	S	S	S	S	S	S	S	S
573.12952	SRR5973290	Klebsiella pneumoniae 3324	29323230	S	R	R	R	R	S	R	R		R	R	S	S	S	R	R	R	R
573.12953	SRR5973376	Klebsiella pneumoniae 3256	29323230	S	R	R	R	R	S	R	R		R	S	S	R	S		R	S	R
573.12954	SRR5973276	Klebsiella pneumoniae 3210	29323230	S	R	R	R	R	R	R	R		S	S	S	S	S	R	R	S	R
573.12955	SRR5973277	Klebsiella pneumoniae 126	29323230	S	S	S	S	S		S	S	S	S	S	S	S	S	S	S	S	S
573.12956	SRR5973399	Klebsiella pneumoniae 3272	29323230	S	R	R	R	R		R	R		R	R	S	R	S	S	R	R	R
573.12957	SRR5973373	Klebsiella pneumoniae 3252	29323230	S	R	R	R	R	S	R	R		R	S	S	R	S	S	S	S	S
573.12958	SRR5973400	Klebsiella pneumoniae 3270	29323230	S	R	R	R		S	R	R		R	S	S	R	S	R	S	S	R
573.12959	SRR5973392	Klebsiella pneumoniae 3283	29323230	R	S	R	R		R	R	R		S	R		S	R	S	R	R	S
573.12960	SRR5973297	Klebsiella pneumoniae 123	29323230	S	S	S	S	S	S	S	S	S	S	S	S	S	S	S	S	S	S
573.12961	SRR5973313	Klebsiella pneumoniae 10	29323230	S		S	S	S	S	S	S	S	S	S	S	S	S	S	R	S	R
573.12962	SRR5973262	Klebsiella pneumoniae 28	29323230	S	S	S	R	S	R	S	S	S	S	S	S	S	S	S	S	S	S
573.12963	SRR5973263	Klebsiella pneumoniae 31	29323230	S	S	S	S	S	S	R	S	S	S	S	S	S	S	S	S	S	S
573.12964	SRR5973274	Klebsiella pneumoniae 3309	29323230	S		R	R	S	R	R	R		R		S	R	S	S	R		S
573.12965	SRR5973296	Klebsiella pneumoniae 124	29323230	S	R	S	S	S		S	S	S	S	S	S	S	S	S	R	S	S
573.12966	SRR5973342	Klebsiella pneumoniae 3357	29323230	S	R	R	R	R	R	R	R		R	S	R	R	R	R	S	S	R
573.12967	SRR5973305	Klebsiella pneumoniae 18	29323230	S	S	S	S	S	S	S	S	S	S	S	S	S	S	S	S	S	S
573.12968	SRR5973301	Klebsiella pneumoniae 114	29323230	S	S	S	S	S	R	S	S	R	S	S	S	S	S	S		S	S
573.12969	SRR5973242	Klebsiella pneumoniae 3295	29323230	S	R	R	R	R	S	R	R		R	R	S		S		S	R	R
573.12970	SRR5973247	Klebsiella pneumoniae 3236	29323230	S	R	R	R			R	R		R	S	S	R	S		R	S	S
573.12971	SRR5973267	Klebsiella pneumoniae 3303	29323230	S	R	R	R	R	S	R	R		R	R	S	S	S		R	R	R
573.12972	SRR5973254	Klebsiella pneumoniae 3244	29323230	S	R	R	R	R	S	R	R		R	R	S	S	S	S	R	R	R
573.12973	SRR5973269	Klebsiella pneumoniae 3306	29323230	S	R	R	R	R	S	R	R		R	R	S	R	S	S	S		R
573.12974	SRR5973344	Klebsiella pneumoniae 3380	29323230	S	R	R	R	R	S	R	R			S	S	S	S	S	R		R
573.12975	SRR5973240	Klebsiella pneumoniae 3285	29323230	S	R	R	R	R	S	R	R		R	R		R	S	S			R
573.12976	SRR5973395	Klebsiella pneumoniae 3277	29323230	S	R	R	R	R	S	R	R		R	S	S	R	S	R	R	R	R
573.12977	SRR5973343	Klebsiella pneumoniae 3377	29323230	S	R	R	R	R	R	R	R		R	R	S	R	S		R		R
573.12978	SRR5973349	Klebsiella pneumoniae 82	29323230	S		S	S	S		S	S		R	S	S	R	S	S	S	S	R
573.12979	SRR5973401	Klebsiella pneumoniae 3268	29323230	S	R		R		S	R	R		S	S	S	S	S	S	R		R
573.12980	SRR5973331	Klebsiella pneumoniae 101	29323230	S	S	S	S	S	S	S	S	S	S	S	S	S	S	S	S	S	S
573.12981	SRR5973319	Klebsiella pneumoniae 3332	29323230	S	R	R	R	R	R	R	R		R	R	S	R	S	R	R	R	R
573.12982	SRR5973270	Klebsiella pneumoniae 3305	29323230	S	R	R	R	R	S	R	R		R	S	S	R	S	S	S	R	R
573.12983	SRR5973405	Klebsiella pneumoniae 44	29323230	S	S	S	S	S	S	S	S	S	S	S	S	S	S	S	S	S	S
573.12984	SRR5973386	Klebsiella pneumoniae 63	29323230	S		S	S	S	R	S	S	R	S	S	S	S	S	S	R	S	S
573.12985	SRR5973360	Klebsiella pneumoniae 3396	29323230	S	S	S	S	S	S	S	S		S	S	S	S	S	S	S	S	S
573.12986	SRR5973258	Klebsiella pneumoniae 21	29323230	S	S	S	S	S	S	S	S	S	S	S	S	S	S	S	R	S	S
573.12987	SRR5973358	Klebsiella pneumoniae 3386	29323230	S	R	R	R	R	S	R	R		R	R	S	S	S	R	R	R	R
573.12988	SRR5973266	Klebsiella pneumoniae 3312	29323230	S		R	R	S	S	R	R		S	S	S	S	S	S	S	S	R
573.12989	SRR5973407	Klebsiella pneumoniae 46	29323230	S	S	S	S	S	S	S	S	S	S	S	S	S	S	S	S	S	S
573.12990	SRR5973283	Klebsiella pneumoniae 3226	29323230		R	R	R	R	S	R	R		R	S	S	R	S	R	R	R	R
573.12991	SRR5973387	Klebsiella pneumoniae 62	29323230	S	S	S	S	S	S	S	S	S	S	S	S	S	S	S	S	S	S
573.12992	SRR5973272	Klebsiella pneumoniae 3307	29323230	S	R	R	R	R	S	R	R		R	R	S	S	S		S	R	R
573.12993	SRR5973391	Klebsiella pneumoniae 64	29323230	S		S	S	S	S	S	S	S	S	S	S	S	S	S	S	S	S
573.12994	SRR5973281	Klebsiella pneumoniae 3215	29323230	S	R	R	R	R	S	R	R		R	R	S	R	S		R	R	R
573.12995	SRR5973309	Klebsiella pneumoniae 5	29323230	S	S	S	S	S	S	S	S	S	S	S	S	S	S	S	S	S	S
573.12996	SRR5973383	Klebsiella pneumoniae 54	29323230	S	R	S	S	S	S	S	S	S	S	S	S	S	S		S	S	S
573.12997	SRR5973330	Klebsiella pneumoniae 99	29323230	S	S	S	S	S	S	S	S	S	S	S	S	S	S	S	S	S	S
573.12998	SRR5973371	Klebsiella pneumoniae 80	29323230	S	S	S	S	S	S	S	S	S	S	S	S	S	S	S	S	S	S
573.12999	SRR5973245	Klebsiella pneumoniae 3234	29323230	S	R	R	R	R	S	R	R		R	R	S	S	S	S	R	R	R
573.13000	SRR5973256	Klebsiella pneumoniae 33	29323230	S	R	S	S	S	S	S	S	S	S	S	S	S	S	S	R	S	R
573.13001	SRR5973243	Klebsiella pneumoniae 3290	29323230	S	R	R	R	R	S	R	R		R	R	S	S	S		R	R	R
573.13002	SRR5973332	Klebsiella pneumoniae 102	29323230	S	S	S	S	S	S	S	S	S	S	S	S	S	S	S	S	S	S
573.13003	SRR5973278	Klebsiella pneumoniae 127	29323230	S	S	S	S	S	S	S	S	S	S	S	S	S		S	S	S	S
573.13004	SRR5973353	Klebsiella pneumoniae 95	29323230	S	S	S	S	S	S	S	S	S	S	S	S	S	S	S	S	S	S
573.13005	SRR5973260	Klebsiella pneumoniae 24	29323230	S	S	S	S	S	S	S	S	S	S	S	S	S	S	S	S	S	R
573.13006	SRR5973264	Klebsiella pneumoniae 30	29323230	S	S	S	S	S	S	S	S	S	S	S	S	S	S	S	R	S	R
573.13007	SRR5973359	Klebsiella pneumoniae 3381	29323230	S	R	R	R	R	R	R	R		R	S	R	R	R	R	R		R
573.13008	SRR5973268	Klebsiella pneumoniae 3302	29323230	S	R	R	R	R	R	R	R		R	R	S	R	S		R		R
573.13009	SRR5973306	Klebsiella pneumoniae 16	29323230	S	S	S	S	S	R	S	S	R	S	S	S	S	S	S	R	S	S
573.13010	SRR5973280	Klebsiella pneumoniae 3224	29323230	S	R	R	R	R	R	R	R		R	S	R	R	R	R		S	R
573.13011	SRR5973279	Klebsiella pneumoniae 3221	29323230	S	R	R	R	R	R	R	R		R	S	R	R	R	R	S	R	S
573.13012	SRR5973286	Klebsiella pneumoniae 3326	29323230	S	S	R	R	S	S	R					S	S	S	S	S		S
573.13013	SRR5973295	Klebsiella pneumoniae 125	29323230	S	S	S	S	S	S	S	S	S	S	S	S	S	S	S	S	S	S
573.13014	SRR5973239	Klebsiella pneumoniae 3284	29323230	S		R	R	S	R	R	R		R	R	S	R	S	S	R	R	S
573.13015	SRR5973368	Klebsiella pneumoniae 70	29323230	S	S	S	S	S	S	S	S	S	S	S	S	S	S	S	S	S	S
573.13016	SRR5973390	Klebsiella pneumoniae 68	29323230	S	R	R	R	R		R	R	R	R	R	S	R	S	S	R	R	R
573.13017	SRR5973252	Klebsiella pneumoniae 3242	29323230	S	R	R	R	R	S	R	R		S	S	S	S	S	S	R	S	R
573.13018	SRR5973288	Klebsiella pneumoniae 3319	29323230	S		R	R	R	S		R		R	S	S	R	S	S	S	S	S
573.13019	SRR5973265	Klebsiella pneumoniae 3313	29323230	S	R	R	R	R	R	R	R		R	S	R	S	R	R	S	S	S
573.13020	SRR5973411	Klebsiella pneumoniae 41	29323230	S	S	S	S	S	S	S	S	S	S	S	S	S	S	S	S	S	S
573.13021	SRR5973374	Klebsiella pneumoniae 3253	29323230	S	S	R	R	S	S	R	R		S	S	S	S	S	S	S	S	S
573.13022	SRR5973410	Klebsiella pneumoniae 40	29323230	S	S	S	S	S	S	S	S	S	S	S		S	S	S	S	S	S
573.13023	SRR5973248	Klebsiella pneumoniae 3235	29323230		R	R	R	R	S	R	R		R	S	S	R	S	R		R	R
573.13024	SRR5973396	Klebsiella pneumoniae 3276	29323230	S	R	R	R	R	R	R	R		R	R	R	R	R	R	R		S
573.13025	SRR5973340	Klebsiella pneumoniae 3364	29323230	S	R	R	R		S	R	R		R	R		S	S		R	R	R
573.13026	SRR5973404	Klebsiella pneumoniae 43	29323230	S	S	S	S	S	S	S	S	S	S	S		S	S	S	S	S	S
573.13027	SRR5973259	Klebsiella pneumoniae 26	29323230	S		S	S	S	S	S	S	S	S	S	S	S	S	S	R	S	S
573.13028	SRR5973375	Klebsiella pneumoniae 3254	29323230	S	R	R	R	R	S	R	R		R	R	S	R	S	R	S		S
573.13029	SRR5973403	Klebsiella pneumoniae 49	29323230	S	S	S	S	S	S	S	S	S	S	S	S	S	S	S	R	S	R
573.13031	SRR5385822	Klebsiella pneumoniae KPN1000ec	29323230	S	R	R	R	R	S	R	R	R	R	R	S	S	S		R	R	R
573.13032	SRR5385821	Klebsiella pneumoniae KPN1001ec	29323230	S	R	R	R		S	R	R	R		R	S	S	S		R	R	R
573.13033	SRR5385820	Klebsiella pneumoniae KPN1002ec	29323230	S	R	R	R	S	R	R	R	R	R	R	S	R	S	S	R	S	R
573.13034	SRR5385819	Klebsiella pneumoniae KPN1004ec	29323230	R	R	R	R		R	R	R	R	R	S	R	R	R	R	S	R	R
573.13035	SRR5385818	Klebsiella pneumoniae KPN1005ec	29323230	S	R	R	R		R	R	R	R	R	R	S	R	S	R	R	R	R
573.13036	SRR5385816	Klebsiella pneumoniae KPN1007ec	29323230	S	R	R	R	R	S	R	R	R	R	R	S	S	S	R	R	R	R
573.13037	SRR5385815	Klebsiella pneumoniae KPN1010ec	29323230	R	R	R	R	R	R	R	R	R	R	R	R	R	R	R	S	R	R
573.13038	SRR5385814	Klebsiella pneumoniae KPN1011ec	29323230	S	R	R	R	R	S	R	R	R		R	S	S	S	S	R	R	R
573.13039	SRR5385813	Klebsiella pneumoniae KPN1012ec	29323230	R	R	R	R	R	R	R	R	R	R	S	R	R	R	R	S	R	R
573.13040	SRR5385812	Klebsiella pneumoniae KPN1013ec	29323230		R	R	R		S	R	R	R	R	S	S	R	S		S	R	R
573.13041	SRR5385811	Klebsiella pneumoniae KPN1014ec	29323230	R	R		R			R		R	R		S	R	S	R	S	R	R
573.13042	SRR5385810	Klebsiella pneumoniae KPN1015ec	29323230		R	R	R	R	R	R	R	R	R	S	R	R	R	R	S	R	R
573.13043	SRR5385809	Klebsiella pneumoniae KPN1017ec	29323230	S	R	S	R		R	R	R	R	R	R	S	S	S	R	R	R	R
573.13044	SRR5385808	Klebsiella pneumoniae KPN1018ec	29323230	R	R	R	R	R		R		R	R			R		R	S	R	R
573.13045	SRR5385807	Klebsiella pneumoniae KPN1019ec	29323230		R		R	S	S	R		R	R	S	S	R	S	R	S	R	R
573.13046	SRR5385806	Klebsiella pneumoniae KPN1020ec	29323230	S	R	R	R	R	S		R	R	S	S	R	S	S	R	S	S	S
573.13047	SRR5385805	Klebsiella pneumoniae KPN1021ec	29323230	S	R		R	R	S	R	R	R	R	S	S	S	S	S	R		R
573.13048	SRR5385804	Klebsiella pneumoniae KPN1022ec	29323230	S	R	R	R	S	R	R	R	R	R	R	R	R	R	R	S		R
573.13049	SRR5385803	Klebsiella pneumoniae KPN1023ec	29323230	S	R	R	R		R	R	R	R	R	R	R	R	R	R	R	S	R
573.13050	SRR5385802	Klebsiella pneumoniae KPN1025ec	29323230	S	R		R	R	S		R	R	S	S	S	S	S	S	R		S
573.13051	SRR5385801	Klebsiella pneumoniae KPN1026ec	29323230	R		R	R			R	R	R	R	S	S	R	S	S	S	R	R
573.13052	SRR5385800	Klebsiella pneumoniae KPN1027ec	29323230		R	R	R	R	R	R	R	R	R	S	R	R	R	R	S	R	R
573.13053	SRR5385799	Klebsiella pneumoniae KPN1030ec	29323230		R	R	R	R	R	R	R	R	R	S	R	R	R	R	S	R	R
573.13054	SRR5385798	Klebsiella pneumoniae KPN1031ec	29323230	S	R	R	R	R	R	R	R	R	R	R	S	R	S	R	R		S
573.13055	SRR5385797	Klebsiella pneumoniae KPN1032ec	29323230	S	R	R	R	R	R	R	R	R	R	R	S	R	S	R	R		R
573.13056	SRR5385796	Klebsiella pneumoniae KPN1033ec	29323230	S	R	S	R		R	S	R	R	R	R	S	R	S		R	S	S
573.13057	SRR5385795	Klebsiella pneumoniae KPN1034ec	29323230	S	R	S	R	S	S			S	S	S	S	S	S	R	S	S	S
573.13058	SRR5385793	Klebsiella pneumoniae KPN1036ec	29323230	S	S	R	R	S	S	R	R				S	S	S	S	S		S
573.13059	SRR5385792	Klebsiella pneumoniae KPN1037ec	29323230	S	R	R	R	S	S	R	R	R	R	S	S	R	S	R	R		R
573.13060	SRR5385791	Klebsiella pneumoniae KPN1038ec	29323230	S	R	R	R	R	S	R	R	R	R	R	S	S	S	S	R	S	R
573.13061	SRR5385790	Klebsiella pneumoniae KPN1039ec	29323230	S	R	R	R	R	R	R	R	R	R	R	S	R	S		R	S	S
573.13062	SRR5385789	Klebsiella pneumoniae KPN1040ec	29323230	S	R	S	R	S	R	R	R	R	R	R	R	R	R	R	R	S	R
573.13063	SRR5385788	Klebsiella pneumoniae KPN1041ec	29323230	S	R	R	R	R	R	R	R	R	R	S	R	R	R	R		S	R
573.13064	SRR5385787	Klebsiella pneumoniae KPN1042ec	29323230	S	R	R	R	R	R	R	R	R	R	S	S	R	S		R		R
573.13065	SRR5385786	Klebsiella pneumoniae KPN1043ec	29323230		R	R	R	R	R	R	R	R	R	S	R	R	R	R	S	R	R
573.13066	SRR5385785	Klebsiella pneumoniae KPN1044ec	29323230			R	R	S	S	R	R	R	R	S	S	R	S	S	S	R	R
573.13067	SRR5385784	Klebsiella pneumoniae KPN1045ec	29323230		R	R	R	R	R	R	R	R	R	S	R	R	R	R	R	R	R
573.13068	SRR5385783	Klebsiella pneumoniae KPN1046ec	29323230	R	R	R	R	R	R	R	R	R	R	S	R	R	R	R	S	R	R
573.13069	SRR5385782	Klebsiella pneumoniae KPN1047ec	29323230	R	R	R	R	R		R	R	R	R	R	S	R	S	R	S	R	R
573.13070	SRR5385780	Klebsiella pneumoniae KPN1049ec	29323230	S		R	R			R	R	R	R	S	S	R	S	S	S	R	S
573.13071	SRR5385777	Klebsiella pneumoniae KPN1052ec	29323230	S		R	R		S	R	R	R	R	S	S	R	S	S	S	R	R
573.13072	SRR5386808	Klebsiella pneumoniae KPN1053ec	29323230	S	R	R	R	R	S	R	R	R	R	R	S	R	S	R	S	R	R
573.13073	SRR5385776	Klebsiella pneumoniae KPN1055ec	29323230	S	R	R	R	R	R	R	R	R	R	R	R	R	R	R	R	S	S
573.13074	SRR5385775	Klebsiella pneumoniae KPN1056ec	29323230	S	R	R	R	R	S	R	R	R	S	R	S	S	S	S	S	R	R
573.13075	SRR5385774	Klebsiella pneumoniae KPN1057ec	29323230	S	R	R	R		R	R	R	R	R	R	R	R	R	R	S	S	R
573.13076	SRR5385773	Klebsiella pneumoniae KPN1058ec	29323230		R	R	R	S	S	R	R	R	R	S	S	R	S	R	R	R	R
573.13077	SRR5385771	Klebsiella pneumoniae KPN1060ec	29323230	S	R	S	R	S	S	R	R	R	R		S	R	S	S	R	S	R
573.13079	SRR5385769	Klebsiella pneumoniae KPN1064ec	29323230		R	R	R	R	R	R	R	R	R	S	R	R	R	R	S	R	R
573.13080	SRR5385768	Klebsiella pneumoniae KPN1065ec	29323230	S	R	R	R	R	S	R	R	R	R	R	S	S	S	R	R	R	R
573.13081	SRR5385767	Klebsiella pneumoniae KPN1066ec	29323230	S		R	R	R	S	R	R	R	S	S	S	S	S	S	R	S	R
573.13082	SRR5385766	Klebsiella pneumoniae KPN1067ec	29323230	S	R	R	R	S	R	R	R	R	R	R	S	R	S	R	R		R
573.13083	SRR5385765	Klebsiella pneumoniae KPN1068ec	29323230		R	R	R	R	R	R	R	R	R	S	S	R		R	S	R	R
573.13084	SRR5385763	Klebsiella pneumoniae KPN1070ec	29323230		R	R	R	R	R	R	R	R	R	S	S	R	S	R	R	R	R
573.13085	SRR5385762	Klebsiella pneumoniae KPN1071ec	29323230			R	R		S	R	R	R	R	S	S	R	S	S	S	R	R
573.13086	SRR5385761	Klebsiella pneumoniae KPN1072ec	29323230	S	R	R	R	R	S	R	R	R	R	S	S	R	S	S	R		R
573.13087	SRR5385760	Klebsiella pneumoniae KPN1074ec	29323230	S	R	R	R		R	R	R	R	R	R	S	R	S	R	R	S	R
573.13088	SRR5385759	Klebsiella pneumoniae KPN1075ec	29323230		R	R	R	R	R	R	R	R	R	S	R	R	R	R	S	R	R
573.13089	SRR5385758	Klebsiella pneumoniae KPN1077ec	29323230	S	R	R	R	R	R	R	R	R	R	S	S	R	S	R	S	S	S
573.13090	SRR5385757	Klebsiella pneumoniae KPN1078ec	29323230	S	R	R	R	R	S	R	R	R	R	R	S	R	S	S	R	S	R
573.13091	SRR5385756	Klebsiella pneumoniae KPN1079ec	29323230	S	R	S	R		S	R	R	R	R	R	S	S	S		S	R	R
573.13092	SRR5385755	Klebsiella pneumoniae KPN1080ec	29323230	S	R	R	R	R	R	R	R	R	R	R	S	R	S	R	R	S	R
573.13093	SRR5385751	Klebsiella pneumoniae KPN1085ec	29323230	S	R	R	R	R		R	R	R	R	S	S	R	S	R	R		R
573.13094	SRR5385750	Klebsiella pneumoniae KPN1086ec	29323230	S	R	R	R	R	R	R	R	R	R	R	S	R		R	R	R	R
573.13095	SRR5385749	Klebsiella pneumoniae KPN1087ec	29323230	S	R	R	R	R	R	R	R	R	R	R	R	R	R	R	R		R
573.13096	SRR5385748	Klebsiella pneumoniae KPN1090ec	29323230		R	R	R	R	R	R	R	R	R	S	R	R	R	R	S	R	R
573.13097	SRR5385747	Klebsiella pneumoniae KPN1091ec	29323230	S	R	R	R	R	R	R	R	R	R	S	R	R	R	R	S	S	R
573.13098	SRR5385746	Klebsiella pneumoniae KPN1092ec	29323230	S	R	R	R	R	R	R	R	R	R	S	S	R	S	R	R	R	R
573.13099	SRR5385745	Klebsiella pneumoniae KPN1093ec	29323230	S	R	R	R	R	S	R	R	R	R	S	S	R	S		R	R	R
573.13100	SRR5385744	Klebsiella pneumoniae KPN1094ec	29323230	S	R	S	R		S	S	R	R	S	R	S	S	S	S	R		R
573.13101	SRR5385743	Klebsiella pneumoniae KPN1095ec	29323230	S	R	R	R	S	R	R	R	R	R	S	S	R	S	R		R	S
573.13102	SRR5385742	Klebsiella pneumoniae KPN1096ec	29323230	S	R	R	R	R	S	R	R	R	S	S	S	S	S		R	R	R
573.13103	SRR5385741	Klebsiella pneumoniae KPN1097ec	29323230	S	R	S	R		S	S	R	R	S	R	S	S	S	S	R		R
573.13104	SRR5385739	Klebsiella pneumoniae KPN1099ec	29323230	S		R	R	S	S	R	R	R	S	S	S	S	S	S	S	S	S
573.13105	SRR5385738	Klebsiella pneumoniae KPN1100ec	29323230		R	R	R	R	R	R	R	R	R	S	R	R	R	R		R	R
573.13106	SRR5385737	Klebsiella pneumoniae KPN1102ec	29323230	S	R	R	R	R	S	R	R	R	R	S	S	R	S	R	S	S	S
573.13107	SRR5385736	Klebsiella pneumoniae KPN1103ec	29323230	S	R	R	R	R	S	R	R	R	R	R	S	R	S	R	S	R	R
573.13108	SRR5385735	Klebsiella pneumoniae KPN1104ec	29323230		R	R	R	S	R	R	R	R	R	S	R	R	R	R	S	R	R
573.13109	SRR5385734	Klebsiella pneumoniae KPN1105ec	29323230	S	R	R	R	S	R	R	R	R	R	R	R	R	R	R	S		R
573.13110	SRR5385733	Klebsiella pneumoniae KPN1106ec	29323230		R	R	R	R	R	R	R	R	R	S	R	R	R	R	S	R	R
573.13111	SRR5385732	Klebsiella pneumoniae KPN1107ec	29323230	S	R	R	R	S	R	R	R	R	R	R	S	R	S	R	S		R
573.13112	SRR5385731	Klebsiella pneumoniae KPN1108ec	29323230	S		R	R		R	R	R	R	R	S	S	R	S	R	R	R	R
573.13113	SRR5385730	Klebsiella pneumoniae KPN1109ec	29323230	S	R	R	R	S	R	R	R	R	R	S	R	R	R	R	S	S	R
573.13114	SRR5385729	Klebsiella pneumoniae KPN1110ec	29323230	S	R	R	R		R	R	R	R	R	S	S	R	S	S	R		R
573.13115	SRR5385728	Klebsiella pneumoniae KPN1111ec	29323230	S	R	R	R		S	R	R	R	R	R	S	S	S	S	R	R	R
573.13116	SRR5385727	Klebsiella pneumoniae KPN1113ec	29323230	S	R	R	R		S	R	R	R	R	S	S	R	S	S	R		R
573.13117	SRR5385726	Klebsiella pneumoniae KPN1115ec	29323230	S	R	R	R				R	R	R	R	S	R	S	R	R		R
573.13118	SRR5385725	Klebsiella pneumoniae KPN1116ec	29323230	S		R	R	R	S	R	R	R	S	S	S	S	S	S	S	S	S
573.13119	SRR5385724	Klebsiella pneumoniae KPN1117ec	29323230		R	R	R	S	S	R	R	R	R	S	S	R	S	R	R	R	R
573.13120	SRR5385723	Klebsiella pneumoniae KPN1118ec	29323230	S	R	R	R	R	R	R	R	R	R	S	S	R	S	S	R	S	S
573.13121	SRR5385722	Klebsiella pneumoniae KPN1119ec	29323230	S	R	R	R	S	R	R	R	R	R	R	S	R	S	R	R	S	R
573.13122	SRR5385721	Klebsiella pneumoniae KPN1120ec	29323230	S	R	R	R	R	S	R	R	R	R	R	S	R	S	R	S	R	R
573.13123	SRR5385720	Klebsiella pneumoniae KPN1121ec	29323230	S	R	R	R	R	S		R	R	S	S	R	S	S	R	S	S	S
573.13124	SRR5385719	Klebsiella pneumoniae KPN1122ec	29323230	S	R	R	R	R	S	R	R	R	R	R	S	R	S	R		R	R
573.13125	SRR5385718	Klebsiella pneumoniae KPN1123ec	29323230	S	R	R	R	S	S	R	R	R	R	S	S	R	S	S	S	S	S
573.13126	SRR5385717	Klebsiella pneumoniae KPN1124ec	29323230	S	R	R	R	R	S	R	R	R	R	R	S	R	S	R	S	R	R
573.13127	SRR5385716	Klebsiella pneumoniae KPN1125ec	29323230		R	R	R	R	R	R	R	R	R	S	R	R	R	R	S	R	R
573.13128	SRR5385715	Klebsiella pneumoniae KPN1126ec	29323230	S	R	R	R	S	R	R	R	R	R	S	S	R	S		R		R
573.13129	SRR5385714	Klebsiella pneumoniae KPN1127ec	29323230	S		R	R		S		R	R	S	S	S	S	S	S	R	S	R
573.13130	SRR5385713	Klebsiella pneumoniae KPN1128ec	29323230	S	R	S	R		S	R	R	R	R	R	S	S	S		R	R	R
573.13131	SRR5385712	Klebsiella pneumoniae KPN1129ec	29323230	S	R	R	R	R	S	R	R	R	R	R	S	R	S	R	S	R	R
573.13132	SRR5385711	Klebsiella pneumoniae KPN1131ec	29323230		R	R	R	R	R	R	R	R	R	S	R	R	R	R		R	R
573.13133	SRR5385710	Klebsiella pneumoniae KPN1132ec	29323230	S		R	R	S	S	R	R	R		S	S	S	S	S	S	S	R
573.13134	SRR5385709	Klebsiella pneumoniae KPN1133ec	29323230	S	R	S	R		S	S	R	R	S	R	S	S	S	S	R	S	R
573.13135	SRR5385708	Klebsiella pneumoniae KPN1134ec	29323230	S	R	R	R	R		R	R	R	R	R	S	R	S		S		R
573.13136	SRR5385707	Klebsiella pneumoniae KPN1135ec	29323230	S	R	S	R	S	R	R	R	R	R	S	R	R	R	R	S	S	R
573.13137	SRR5385706	Klebsiella pneumoniae KPN1136ec	29323230	S	R	S	R	S	S	R		S	S	S	S	S	S	R	R	S	R
573.13138	SRR5385705	Klebsiella pneumoniae KPN1137ec	29323230	R	R	R	R	R	R	R	R	R	R	S	R	R	R	R	S	R	R
573.13139	SRR5385704	Klebsiella pneumoniae KPN1139ec	29323230		R	R	R	R	R	R	R	R	R	R	R	R	R	R	R	R	R
573.13140	SRR5385703	Klebsiella pneumoniae KPN1140ec	29323230	S	R	R	R	S	R	R	R	R	R	R	R	R	R	R	R	R	R
573.13141	SRR5385701	Klebsiella pneumoniae KPN1142ec	29323230	S	R	S	R	S	R	S		R	S	S	S	S	S		R	S	S
573.13142	SRR5385700	Klebsiella pneumoniae KPN1143ec	29323230	S	R	R	R	R	R	R	R	R	R	R	S	R	S	R		R	R
573.13143	SRR5385698	Klebsiella pneumoniae KPN1145ec	29323230	R	R	R	R	R	R	R	R	R	R	R	R	R	R	R	R	R	R
573.13144	SRR5385697	Klebsiella pneumoniae KPN1146ec	29323230	S	R	R	R	R		R	R	R	R	S	S	R	S	S	R		R
573.13145	SRR5385696	Klebsiella pneumoniae KPN1147ec	29323230		R	R	R	R	R	R	R	R	R	S	R	R	R	R	S	R	R
573.13146	SRR5385695	Klebsiella pneumoniae KPN1148ec	29323230	S	S	R	R	S	S	R	R	R	S	S	S	S	S	S	S	S	R
573.13147	SRR5385694	Klebsiella pneumoniae KPN1149ec	29323230	S	R	S	R	R	S	R	R	R	R	S	S	R	S		R		R
573.13148	SRR5385693	Klebsiella pneumoniae KPN1150ec	29323230	S	R	R	R	S	S	R	R	R	R	S	S	R	S	S	S	S	R
573.13149	SRR5385692	Klebsiella pneumoniae KPN1151ec	29323230	S	R	R	R	R	S	R	R	R	R	S	S	R	S		R		R
573.13150	SRR5385691	Klebsiella pneumoniae KPN1152ec	29323230	S	R	R	R	R	S	R	R	R	R	R	S	S	S		R		R
573.13151	SRR5385690	Klebsiella pneumoniae KPN1153ec	29323230	S	R	R	R	S	R	R	R	R	R	R	S	R	S	R	R	R	R
573.13152	SRR5385689	Klebsiella pneumoniae KPN1154ec	29323230	S	R	R	R	R	S	R	R	R	R	S	S	R	S	S	S	S	S
573.13153	SRR5385688	Klebsiella pneumoniae KPN1155ec	29323230		R	R	R	R	R	R	R	R	R	S	R	R	R	R	S	R	R
573.13156	SRR5385684	Klebsiella pneumoniae KPN1160ec	29323230		R	R	R	R	R	R	R	R	R	S	R	R	R	R	S	R	R
573.13157	SRR5385682	Klebsiella pneumoniae KPN1162ec	29323230			R	R	S	S	R	R	R	R	S	S	R	S	S	S	R	R
573.13158	SRR5385681	Klebsiella pneumoniae KPN1163ec	29323230	S	R	R	R	R	S	R	R	R	R	S	S	R	S	R	R	R	S
573.13159	SRR5385680	Klebsiella pneumoniae KPN1164ec	29323230	S	R	S	R	S	R	R	R	R	R	R	S	R	S	R	R	R	R
573.13160	SRR5385679	Klebsiella pneumoniae KPN1165ec	29323230	S	R	R	R	S	R	R	R	R	R	R	S	R	R	R	R	S	R
573.13161	SRR5385678	Klebsiella pneumoniae KPN1166ec	29323230		R	R	R	R	R	R	R	R	R	S	R	R	R	R	S	R	R
573.13162	SRR5385677	Klebsiella pneumoniae KPN1167ec	29323230	S	R	R	R	R	R	R	R	R	R	R			R	R	R		R
573.13163	SRR5385676	Klebsiella pneumoniae KPN1168ec	29323230		R	R	R	R	R	R	R	R	R	S	R	R	R	R	S	R	R
573.13164	SRR5385675	Klebsiella pneumoniae KPN1169ec	29323230	S	R	R	R	S	R	R	R	R	R	R	R	R	R	R	S		R
573.13165	SRR5385674	Klebsiella pneumoniae KPN1170ec	29323230	S	R	R	R	R	R	R	R	R	R	R	S	S	S		R	R	R
573.13166	SRR5385673	Klebsiella pneumoniae KPN1171ec	29323230	S	R	R	R		S	R	R	R	R	S	S	S	S	S	R		R
573.13167	SRR5385672	Klebsiella pneumoniae KPN1172ec	29323230	R	R	R	R		R	R	R	R	R	R	R	R	R	R	R	R	R
573.13168	SRR5385670	Klebsiella pneumoniae KPN1174ec	29323230	S	R	R	R		S	R	R	R	R	S	S	S	S	S	R		R
573.13169	SRR5385669	Klebsiella pneumoniae KPN1176ec	29323230	S	R	R	R	R	R	R	R	R	R	S	R	R	R	R	S	R	S
573.13170	SRR5385668	Klebsiella pneumoniae KPN1177ec	29323230	S	R	R	R		S	R	R	R	R	S	S	S	S		R		R
573.13171	SRR5385667	Klebsiella pneumoniae KPN1178ec	29323230	S	R		R	R	S	R	R	R	R	R	S	R	S	R	S	R	R
573.13172	SRR5385666	Klebsiella pneumoniae KPN1179ec	29323230	S	R	R	R	S	R	R	R	R	R	S	R	R	R	R	R	S	S
573.13173	SRR5385664	Klebsiella pneumoniae KPN1181ec	29323230	S	R	R	R	R	R	R	R	R	R	R	S	R	S	R	R		R
573.13174	SRR5385663	Klebsiella pneumoniae KPN1182ec	29323230	S	R	R	R	R	R	R	R	R	R	S	R	R	R	R	R	S	S
573.13175	SRR5385662	Klebsiella pneumoniae KPN1183ec	29323230		R	R	R	R	R	R	R	R	R	S	R	R	R	R	S	R	R
573.13176	SRR5385661	Klebsiella pneumoniae KPN1184ec	29323230		R	R	R	R	R	R	R	R	R	S	R	R	R	R	S	R	R
573.13177	SRR5385660	Klebsiella pneumoniae KPN1185ec	29323230	S	R	R	R	R	R	R	R	R	R	S	S	R		R	R		R
573.13178	SRR5385659	Klebsiella pneumoniae KPN1186ec	29323230	S	R	R	R	R	R	R	R	R	R	R	R	R	R	R	R	S	R
573.13179	SRR5385658	Klebsiella pneumoniae KPN1187ec	29323230		R	R	R		S	R	R	R	R	S	S	R	S		S	R	R
573.13180	SRR5385657	Klebsiella pneumoniae KPN1188ec	29323230	S	R	R	R	R	S	R	R	R	R	R	S	R	S	R	R	R	R
573.13181	SRR5385656	Klebsiella pneumoniae KPN1189ec	29323230	S	R	R	R	R	S	R	R	R	R	R	S	R	S	R	R	R	R
573.13182	SRR5385655	Klebsiella pneumoniae KPN1190ec	29323230	S	R	R	R	S	R	R	R	R	R	S	R	R	R	R		S	R
573.13183	SRR5385654	Klebsiella pneumoniae KPN1191ec	29323230	S	R	R	R	R	R	R	R	R	R	R		R	R	R	S		R
573.13185	SRR5385652	Klebsiella pneumoniae KPN1193ec	29323230	S	R	R	R	S	R	R	R	R	R	S	S	R	S	R	S	S	R
573.13186	SRR5385651	Klebsiella pneumoniae KPN1194ec	29323230	S	R	R	R	R	R	R	R	R	R	S	R	R		R	R	S	R
573.13187	SRR5385650	Klebsiella pneumoniae KPN1195ec	29323230	S	R	R	R	R	R	R	R	R	R	R	S	R	S	R	R		R
573.13189	SRR5385648	Klebsiella pneumoniae KPN1197ec	29323230		R	R	R	R	R	R	R	R	R	S	R	R	R	R	S	R	R
573.13190	SRR5385647	Klebsiella pneumoniae KPN1198ec	29323230		R	R	R	R	R	R	R	R	R	S	R	R	R	R	S	R	R
573.13191	SRR5385646	Klebsiella pneumoniae KPN1199ec	29323230	S	R	R	R	R	R	R	R	R	R	S	R	R	R	R	R	R	R
573.13192	SRR5385645	Klebsiella pneumoniae KPN1200ec	29323230	S	R	R	R	R	S	R	R	R	R	R	S	R	S	R	S		S
573.13193	SRR5385643	Klebsiella pneumoniae KPN1202ec	29323230		R	R	R	R	R	R	R	R	R	S	R	R	R	R	S	R	R
573.13194	SRR5385642	Klebsiella pneumoniae KPN1203ec	29323230	S	R	R	R	S	R	R	R	R	R	R	S	R	S	R	S	R	S
573.13195	SRR5385641	Klebsiella pneumoniae KPN1204ec	29323230	S	R	R	R	S	R	R	R	R	R	R	R	R	R	R	S	S	S
573.13196	SRR5385640	Klebsiella pneumoniae KPN1205ec	29323230	S	R	R	R	R	R	R	R	R	R	R	S	R	S	R	R	S	R
573.13197	SRR5385639	Klebsiella pneumoniae KPN1206ec	29323230	S	R	S	R	S	R	R	R	R	R	S	S	R	S	R	R	R	R
573.13198	SRR5385638	Klebsiella pneumoniae KPN1207ec	29323230	S	R	R	R		S	R	R	R	S	S	S	S	S	R	S	S	S
573.13199	SRR5385637	Klebsiella pneumoniae KPN1208ec	29323230	S	R	R	R		S	R	R	R	S	S	S	S	S	R	S	S	S
573.13200	SRR5385636	Klebsiella pneumoniae KPN1209ec	29323230	S	R	R	R	R	R	R	R	R	R	R	S	R	S	R		S	S
573.13201	SRR5385635	Klebsiella pneumoniae KPN1210ec	29323230	R	R	R	R	R	R	R	R	R	R	S	R	R	R	R	S	R	R
573.13202	SRR5385634	Klebsiella pneumoniae KPN1211ec	29323230	S	R	S	R	S	R	R	R	R	R	R	S	R	R	R		S	R
573.13203	SRR5385633	Klebsiella pneumoniae KPN1213ec	29323230	S		R	R		S	R	R	R		R	S	S	S	S	S		S
573.13204	SRR5385632	Klebsiella pneumoniae KPN1214ec	29323230	S	R	R	R	R	S	R	R	R	R	R	S	R	S		R	R	R
573.13205	SRR5385631	Klebsiella pneumoniae KPN1215ec	29323230	R	R	R	R	R	R	R	R	R	R		R	R	R	R	S	R	R
573.13206	SRR5385630	Klebsiella pneumoniae KPN1216ec	29323230	R	R	R	R	R	R	R	R	R	R			R	R	R		R	R
573.13207	SRR5385629	Klebsiella pneumoniae KPN1217ec	29323230	R	R	R	R	R	R	R	R	R	R		R	R	R	R	S	R	R
573.13208	SRR5385628	Klebsiella pneumoniae KPN1218ec	29323230	R	R	R	R	R	R	R	R	R	R			R	R	R	S	R	R
573.13209	SRR5385627	Klebsiella pneumoniae KPN1219ec	29323230	S	R	R	R	R	R	R	R	R	R	S	S	R	S		R	S	S
573.13210	SRR5385626	Klebsiella pneumoniae KPN1220ec	29323230		R	R	R	R	R	R	R	R	R	S	R	R	R	R	S	R	R
573.13211	SRR5385625	Klebsiella pneumoniae KPN1221ec	29323230		R	R	R	R	R	R	R	R	R	S	R	R	R	R	S	R	R
573.13212	SRR5385624	Klebsiella pneumoniae KPN1222ec	29323230	S	R	R	R	S	R	R	R	R	R	R	R	R	R	R	R		R
573.13213	SRR5385623	Klebsiella pneumoniae KPN1224ec	29323230	S	R	R	R	S	R	R	R	R	R	S	R	R	R	R	S	S	R
573.13214	SRR5385622	Klebsiella pneumoniae KPN1226ec	29323230	S	R	R	R	R	R	R	R	R	R	R	R	R	R	R	R	S	R
573.13215	SRR5385621	Klebsiella pneumoniae KPN1230ec	29323230	S	R	R	R	R	R	R	R	R	R	R	R	R	R	R	R		R
573.13216	SRR5386988	Klebsiella pneumoniae KPN1233ec	29323230	S	R	R	R	R		R	R	R	R	R	S	R	S		R	R	R
573.13217	SRR5386987	Klebsiella pneumoniae KPN1234ec	29323230		R	R	R	R	R	R	R	R	R		R	R	R	R	S	R	R
573.13218	SRR5386985	Klebsiella pneumoniae KPN1237ec	29323230	S	R	R	R	R	R	R	R	R	R	R	S	R		R	R	S	R
573.13219	SRR5386984	Klebsiella pneumoniae KPN1239ec	29323230		R	R	R	R	R	R	R	R	R	S	R	R	R	R	S	R	R
573.13220	SRR5386858	Klebsiella pneumoniae KPN123ec	29323230	S	R	R	R	R	R	R	R	R	R	R	R	R	R	R	S		R
573.13221	SRR5386983	Klebsiella pneumoniae KPN1240ec	29323230		R	R	R	R	R	R	R	R	R	S	R	R	R	R	S	R	R
573.13222	SRR5386982	Klebsiella pneumoniae KPN1241ec	29323230	S	R	R	R	R	R	R	R	R	R	R		R	R	R	R		R
573.13223	SRR5386807	Klebsiella pneumoniae KPN1242ec	29323230	S	R	R	R	S	R	R	R	R	R	R	S	R	S	R	R	S	R
573.13224	SRR5386981	Klebsiella pneumoniae KPN1243ec	29323230	S	R	R	R	S	R	R	R	R	R	S	R	R	R	R	S	S	R
573.13225	SRR5386980	Klebsiella pneumoniae KPN1244ec	29323230	S	R	R	R	R	S	R	R	R	R	R	S	R	S	R	S		S
573.13226	SRR5386979	Klebsiella pneumoniae KPN1245ec	29323230	S	R	R	R		R	R	R	R	R	R	S	R	S	R	R	R	R
573.13227	SRR5386978	Klebsiella pneumoniae KPN1246ec	29323230		R	R	R		R	R	R	R	R	R	S	R	S	R	R	R	R
573.13228	SRR5386977	Klebsiella pneumoniae KPN1248ec	29323230			R	R			R	R	R	R	S	S	R	S	S	S	R	R
573.13229	SRR5386976	Klebsiella pneumoniae KPN1249ec	29323230	S	R	R	R	R	S	R	R	R		S	S	S	S	S	R	S	R
573.13230	SRR5386458	Klebsiella pneumoniae KPN124ec	29323230	S	R	R	R	R	R	R	R	R	R	S	S	R	S			S	R
573.13231	SRR5386975	Klebsiella pneumoniae KPN1251ec	29323230	S	R	R	R	S	S	R	R	R	R	S	S	R	S	S	S	S	S
573.13232	SRR5386974	Klebsiella pneumoniae KPN1252ec	29323230	S	R	R	R		R	R	R	R	R	S	S	R	S	R		R	S
573.13233	SRR5386972	Klebsiella pneumoniae KPN1254ec	29323230		R	R	R	R	R	R	R	R	R	S	R	R	R	R	S	R	R
573.13234	SRR5386971	Klebsiella pneumoniae KPN1255ec	29323230	R	R	R	R	R	R	R	R	R	R		R	R	R	R	S	R	S
573.13235	SRR5386970	Klebsiella pneumoniae KPN1256ec	29323230	S	R	R	R	R	R	R	R	R	R	S	R	R	R	R	S	S	R
573.13236	SRR5386969	Klebsiella pneumoniae KPN1257ec	29323230		R	R	R	R	R	R	R	R	R	S	S	R	R	R	S	R	R
573.13237	SRR5386968	Klebsiella pneumoniae KPN1259ec	29323230		R	R	R	R	R	R	R	R	R	S	R	R	R	R	S	R	R
573.13238	SRR5386457	Klebsiella pneumoniae KPN125ec	29323230		R		R	S	R	R	R	R	R	S	R	R	R	R	S	R	S
573.13239	SRR5386967	Klebsiella pneumoniae KPN1260ec	29323230	R	R	R	R		R	R	R	R	R	R	S	R	S	R	R	R	R
573.13240	SRR5386966	Klebsiella pneumoniae KPN1261ec	29323230	R	R	R	R	R	R	R	R	R	R	S	R	R	R	R	S	R	R
573.13241	SRR5386965	Klebsiella pneumoniae KPN1262ec	29323230	S	R	R	R	R	S	R	R	R		S	S	S	S	R	S	S	S
573.13242	SRR5386964	Klebsiella pneumoniae KPN1263ec	29323230	S		R	R		R	R	R	R	R	S	S	R	S	S	R	S	S
573.13243	SRR5386963	Klebsiella pneumoniae KPN1264ec	29323230	S		R	R	S	R	R	R	R	R		S	R	S	S	R		S
573.13244	SRR5386962	Klebsiella pneumoniae KPN1265ec	29323230	S	R	R	R	R	S	R	R	R	R	S	S	R	S		R		R
573.13245	SRR5386960	Klebsiella pneumoniae KPN1267ec	29323230	S		R	R	S	R	R	R	R	R		S	R	S	S	R		S
573.13246	SRR5386959	Klebsiella pneumoniae KPN1268ec	29323230	S	R	R	R	R	S	R	R	R	R	R	S	R	S	R	S		R
573.13247	SRR5386958	Klebsiella pneumoniae KPN1269ec	29323230	S	R	R	R	S	R	R	R	R	R	S	R	R	R	R	S	S	R
573.13248	SRR5386456	Klebsiella pneumoniae KPN126ec	29323230	S	R	R	R	R	S	R	R	R	R	R	S	R	S	R	S		S
573.13249	SRR5386957	Klebsiella pneumoniae KPN1270ec	29323230	S	R	R	R	R		R	R	R	R	S	S	R	S	S	S	S	S
573.13250	SRR5386956	Klebsiella pneumoniae KPN1271ec	29323230	S	R	R	R	R	R	R	R	R	R	R	S	R	S	R	R		S
573.13251	SRR5386955	Klebsiella pneumoniae KPN1272ec	29323230	S	R	R	R	S	R	R	R	R	R	R	R	R	R	R		R	R
573.13252	SRR5386954	Klebsiella pneumoniae KPN1273ec	29323230	R	R	R	R	R	R	R	R	R	R	R	R	R	R	R	S	R	R
573.13253	SRR5386953	Klebsiella pneumoniae KPN1274ec	29323230	S	R	R	R	R	S	R	R	R	R	S	S	R	S	R	S	S	S
573.13254	SRR5386952	Klebsiella pneumoniae KPN1275ec	29323230	S	R	R	R	R	S	R	R	R	R	R	S	R	S	R	S	R	R
573.13255	SRR5386951	Klebsiella pneumoniae KPN1276ec	29323230	S	R	R	R	R	R	R	R	R	R	R	R	R		R	S	R	R
573.13256	SRR5386950	Klebsiella pneumoniae KPN1277ec	29323230	S	R	R	R	R	S	R	R	R	R	R	S	R	S	R	S	R	R
573.13257	SRR5386949	Klebsiella pneumoniae KPN1278ec	29323230	S	R	R	R	R	R	R	R	R	R	R	R	R	R	R	S	S	S
573.13258	SRR5386948	Klebsiella pneumoniae KPN1279ec	29323230	S	R	R	R	R	S	R	R	R	R	R	S	S	S	R	R	R	R
573.13259	SRR5386947	Klebsiella pneumoniae KPN1280ec	29323230	S	R	R	R	R	R	R	R	R	R	R	R	R	R	R	S		R
573.13260	SRR5386946	Klebsiella pneumoniae KPN1281ec	29323230	S	S	R	R	S		R			R	S	S	R	S	S	R	S	R
573.13261	SRR5386945	Klebsiella pneumoniae KPN1282ec	29323230		R	R	R	R	R	R	R	R	R	S	S	R	S	R	S	R	R
573.13262	SRR5386944	Klebsiella pneumoniae KPN1283ec	29323230	S	R	R	R		S	R	R	R	R	R	S	R	S	R			S
573.13263	SRR5386943	Klebsiella pneumoniae KPN1284ec	29323230	S	R	R	R		R	R	R	R	R	R	S	R	S	R	R	S	R
573.13264	SRR5386942	Klebsiella pneumoniae KPN1285ec	29323230	S	R	S	R	S	R	R	R	R	R	S	S	R	S	R	R	S	R
573.13265	SRR5386941	Klebsiella pneumoniae KPN1286ec	29323230	S	R	R	R	R	R	R	R	R	R	R	S	R	S	R	R	S	R
573.13266	SRR5386454	Klebsiella pneumoniae KPN128ec	29323230	S	R		R	S	S	R	R	R	R	S	S	R	S	R	S	S	R
573.13267	SRR5386453	Klebsiella pneumoniae KPN129ec	29323230	S	R	R	R	R	R	R	R	R	R	R	S	R	S	R	R	S	R
573.13268	SRR5386940	Klebsiella pneumoniae KPN1301ec	29323230	S	R	R	R	S	R	R	R	R	R	R	S	R	S	R		S	S
573.13269	SRR5386939	Klebsiella pneumoniae KPN1302ec	29323230	S	R	R	R	R		R	R	R	R	R	S	R	S	R	R	R	R
573.13270	SRR5386938	Klebsiella pneumoniae KPN1303ec	29323230	S	R	R	R	R	S	R	R	R	R	R	S	R	S	R	S		S
573.13271	SRR5386936	Klebsiella pneumoniae KPN1305ec	29323230	S		R	R		R	R	R	R	R	S	S	R	S	S			S
573.13272	SRR5386934	Klebsiella pneumoniae KPN1307ec	29323230	S	R	S	R	R	S	R	R	R	R	R	S	R	S	S	S	R	R
573.13273	SRR5386932	Klebsiella pneumoniae KPN1309ec	29323230		R	R	R	R	R	R	R	R	R	S	R	R	R	R	S	R	R
573.13274	SRR5386452	Klebsiella pneumoniae KPN130ec	29323230	S	R	R	R	S	R	R	R	R	R	S	R	R	R	R	S	S	R
573.13275	SRR5386930	Klebsiella pneumoniae KPN1311ec	29323230	S	R	R	R		S	R	R	R	S	S	S	S	S	S	S	S	R
573.13276	SRR5386929	Klebsiella pneumoniae KPN1312ec	29323230	S	R	S	R	S	R	R	R	R	R	R	S	R	S	R	R		R
573.13277	SRR5386927	Klebsiella pneumoniae KPN1314ec	29323230	S		R	R		S	R	R	R	S	S	S	S	S	R	S	S	R
573.13278	SRR5386926	Klebsiella pneumoniae KPN1315ec	29323230	S	R	R	R	S	R	R	R	R	R	S	R	R	R	R		S	R
573.13279	SRR5386925	Klebsiella pneumoniae KPN1316ec	29323230	S		R	R	R	S	R	R	R	S	R	S	S	S	S	S		S
573.13280	SRR5386924	Klebsiella pneumoniae KPN1317ec	29323230	S	R	R	R	S	R	R	R	R	R	R	S	R	S	R	R	S	R
573.13281	SRR5386451	Klebsiella pneumoniae KPN131ec	29323230	S	R	R	R	R	R	R	R	R	R	S	S	R	S	R		R	S
573.13282	SRR5386853	Klebsiella pneumoniae KPN1321ec	29323230	S	R	R	R	R	S	R	R	R	R	S	S	R	S	S	R		R
573.13283	SRR5386852	Klebsiella pneumoniae KPN1322ec	29323230	S	R	R	R	R	S	R	R	R	R	R	S	R	S	R	S		S
573.13284	SRR5386851	Klebsiella pneumoniae KPN1323ec	29323230	S	R	R	R	R	S	S	R	R	R	R	S	R	S	S	R		R
573.13285	SRR5386850	Klebsiella pneumoniae KPN1325ec	29323230	S	R	R	R	S	R	R	R	R	R	R	S	R	S	R	S		S
573.13286	SRR5386849	Klebsiella pneumoniae KPN1326ec	29323230	S		S	R	S	S	S	R	R	S	R	S	S	S	S	R	S	R
573.13287	SRR5386848	Klebsiella pneumoniae KPN1327ec	29323230	S	R	R	R	R	R	R	R	R	R	R	S		S		R	R	R
573.13288	SRR5386847	Klebsiella pneumoniae KPN1328ec	29323230	R	R	R	R	R	R	R	R	R	R	S	R	R	R	R	S	R	R
573.13289	SRR5386846	Klebsiella pneumoniae KPN1329ec	29323230	S	R	R	R	S	R	R	R	R	R	S	R	R	R	R	S	S	R
573.13290	SRR5386450	Klebsiella pneumoniae KPN132ec	29323230	S	R	R	R	R	R	R	R	R	R	R	R	R	R	R	S		R
573.13291	SRR5386845	Klebsiella pneumoniae KPN1330ec	29323230		R	R	R	S	R	R	R	R	R	R	S	R	S	R	R	R	R
573.13292	SRR5386844	Klebsiella pneumoniae KPN1331ec	29323230	S	R	R	R		R	R	R	R	R	S	R	R	R	R	S	S	R
573.13293	SRR5386843	Klebsiella pneumoniae KPN1332ec	29323230	S	R	R	R	R	S	R	R	R	R	S	S	R	S	S	S	S	S
573.13294	SRR5386842	Klebsiella pneumoniae KPN1333ec	29323230	S	R	R	R	R		R	R	R	R	S	S	R	S	S	R	S	R
573.13295	SRR5386841	Klebsiella pneumoniae KPN1334ec	29323230	S	R	R	R		S	S	R	R	R	R	S		S	S	R		R
573.13296	SRR5386840	Klebsiella pneumoniae KPN1335ec	29323230	S	S	R	R	S	S	R			R		S		S	S			S
573.13297	SRR5386839	Klebsiella pneumoniae KPN1336ec	29323230	S	S	R	S	S		R			R		S		S	S			S
573.13298	SRR5386838	Klebsiella pneumoniae KPN1337ec	29323230	S	R	R	R	R	S	S	R	R	R	R	S		S	S	R	R	R
573.13299	SRR5386837	Klebsiella pneumoniae KPN1338ec	29323230	S	R	R	R	S	R	R	R	R	R	R	S	R	S	R	R	S	R
573.13300	SRR5386449	Klebsiella pneumoniae KPN133ec	29323230	S	R	R	R	R	S	R	R	R	R	S	S	R	S	S	S	R	R
573.13301	SRR5386835	Klebsiella pneumoniae KPN1340ec	29323230	S	R	R	R	R	S	R	R	R	R	R	S	S	S	S	R	R	R
573.13302	SRR5386834	Klebsiella pneumoniae KPN1341ec	29323230	S	R	R	R		R	R	R	R	R	S	S	R	S		R		S
573.13303	SRR5386833	Klebsiella pneumoniae KPN1342ec	29323230	R	R	R	R	R	R	R	R	R	R	R	R	R	R	R	S	R	R
573.13304	SRR5386831	Klebsiella pneumoniae KPN1344ec	29323230	S	R	R	R	R	S	R	R	R	R	R	S	S	S		R	R	R
573.13305	SRR5386830	Klebsiella pneumoniae KPN1345ec	29323230	S	R	R	R	S	R	R	R	R	R	R	S	R	S	R	R	S	R
573.13306	SRR5386829	Klebsiella pneumoniae KPN1346ec	29323230	S	R	R	R	R	S	R	R	R	R	R	S	R	S	R	R		R
573.13307	SRR5386828	Klebsiella pneumoniae KPN1347ec	29323230	R	R	R	R	R	R	R	R	R	R	R	R	R	R	R	S	R	R
573.13308	SRR5386827	Klebsiella pneumoniae KPN1348ec	29323230	S	R	R	R	R	S	R	R	R	R	R	S	R	S	R	R	R	R
573.13309	SRR5386826	Klebsiella pneumoniae KPN1349ec	29323230	S	R	R	R	R	S	R	R	R	R	S	S	R	S	S	S		R
573.13310	SRR5386448	Klebsiella pneumoniae KPN134ec	29323230	S	R	R	R	R	S	R	R	R	R	S	S	R	S	S	R	R	R
573.13311	SRR5386825	Klebsiella pneumoniae KPN1350ec	29323230	S	R	R	R	R	R	R	R	R	R	R	S	R	S	R	R	S	R
573.13312	SRR5386823	Klebsiella pneumoniae KPN1352ec	29323230	S	R	R	R	R	S	R	R	R	R	R	S	R	S	S	R		R
573.13313	SRR5386821	Klebsiella pneumoniae KPN1354ec	29323230	S	R	R	R		S	R	R	R	R	R	S	R	S	R	R		S
573.13314	SRR5386820	Klebsiella pneumoniae KPN1355ec	29323230	S	R	R	R	R	S	R	R	R	R	R	S		S	R	R		R
573.13315	SRR5386819	Klebsiella pneumoniae KPN1356ec	29323230	S	R	R	R	R	R	R	R	R	R	R	S	R	S	R	R	S	R
573.13316	SRR5386818	Klebsiella pneumoniae KPN1357ec	29323230	S	R	R	R	R	S	R	R	R	R	R	S	R	S	R	S		S
573.13317	SRR5386817	Klebsiella pneumoniae KPN1358ec	29323230	S	R	R	R	R	S	R	R	R	R	S	S	R	S	S	R	S	R
573.13318	SRR5386815	Klebsiella pneumoniae KPN1360ec	29323230	S	R	R	R		S	R	R	R	R	R	S	S	S	S	R	R	R
573.13319	SRR5386814	Klebsiella pneumoniae KPN1361ec	29323230	S	R	R	R	R	S	R	R	R	R	R	S	S	S	S	R	R	R
573.13321	SRR5386812	Klebsiella pneumoniae KPN1363ec	29323230	S	R	R	R	S	S	R			R	S	S		S	S	R	S	R
573.13322	SRR5386811	Klebsiella pneumoniae KPN1364ec	29323230	R	R	R	R	R	R	R	R	R	R	S		R	R	R	S	R	R
573.13323	SRR5386810	Klebsiella pneumoniae KPN1365ec	29323230	S	R	R	R	S	S	R	R	R	R	S			S	R	S	S	S
573.13324	SRR5386806	Klebsiella pneumoniae KPN1369ec	29323230	S	R	R	R	S	S	R	R	R	R	S	S	R	S	R	S	S	R
573.13325	SRR5386809	Klebsiella pneumoniae KPN1366ec	29323230	S	R	R	R	R	R	R	R	R	S	S	S	S	S	R	S	S	S
573.13326	SRR5386803	Klebsiella pneumoniae KPN1372ec	29323230	S	R	R	R	R		R	R	R	R	S	S	R	S	R	R		R
573.13327	SRR5386802	Klebsiella pneumoniae KPN1373ec	29323230		R	R	R		R	R	R	R	R	S		R		R		R	R
573.13328	SRR5386799	Klebsiella pneumoniae KPN1377ec	29323230	S	R	R	R	S	S	R	R	R	R	R	S	R	S		R	S	R
573.13329	SRR5386798	Klebsiella pneumoniae KPN1378ec	29323230	S		R	R		S	R	R	R	R	S	S	R	S		S	S	R
573.13330	SRR5386797	Klebsiella pneumoniae KPN1380ec	29323230	S		R	R	R	S	R	R	R	R	S	S	R	S	S	S	S	R
573.13331	SRR5386796	Klebsiella pneumoniae KPN1381ec	29323230	S	R	R	R	R	S	R	R	R	R	R	S	S	S		R	R	R
573.13332	SRR5386795	Klebsiella pneumoniae KPN1382ec	29323230	S	R	R	R		S	R	R	R		R	S	S	S	S	R	R	R
573.13333	SRR5386794	Klebsiella pneumoniae KPN1383ec	29323230	S	R	R	R	S	R	R	R	R	R	S	S	R	S	R	R	S	R
573.13334	SRR5386793	Klebsiella pneumoniae KPN1384ec	29323230	S	R	S	R	S	S	R	R	R	R	S	S	R	S	S	S	S	S
573.13335	SRR5386792	Klebsiella pneumoniae KPN1385ec	29323230	S	R	R	R	R	S	R	R	R	R	R	S	S	S	S	R	R	R
573.13336	SRR5386791	Klebsiella pneumoniae KPN1386ec	29323230	S	R	R	R	S	S	R	R	R	R	S	S	R	S	S	S	S	S
573.13338	SRR5386789	Klebsiella pneumoniae KPN1388ec	29323230	S	R	R	R	S	R	R	R	R	R	R	S	R	S	R	R	S	R
573.13340	SRR5386787	Klebsiella pneumoniae KPN1390ec	29323230	S	R	R	R	S	R	R	R	R	R	R	S	R	S	R	R	S	R
573.13341	SRR5386785	Klebsiella pneumoniae KPN1393ec	29323230		R	R	R	R	R	R	R	R	R	S	S	R		R		R	R
573.13342	SRR5386783	Klebsiella pneumoniae KPN1397ec	29323230		R	R	R	R	R	R	R	R	R	R	S	R	S	S	R	R	S
573.13343	SRR5386784	Klebsiella pneumoniae KPN1394ec	29323230		R	R	R		R	R	R	R	R	S	S	R	S		R	R	R
573.13344	SRR5386782	Klebsiella pneumoniae KPN1398ec	29323230	S	R	R	R	R	S	R	R	R	R	S	S	S	S	R	R	S	S
573.13345	SRR5386443	Klebsiella pneumoniae KPN139ec	29323230	S	R	R	R	R		R	R	R	R	R	S	R	S	R	R		R
573.13346	SRR5386780	Klebsiella pneumoniae KPN1401ec	29323230	S	R	R	R	R	R	R	R	R	S	S	R	S	R	R	S	S	S
573.13347	SRR5386778	Klebsiella pneumoniae KPN1403ec	29323230		R	R	R			R	R	R	R	S	S	R	S	R	S	R	R
573.13348	SRR5386777	Klebsiella pneumoniae KPN1404ec	29323230	S	R	R	R	R	S	R	R	R	R	R	S	R	S	S	S	R	R
573.13349	SRR5386776	Klebsiella pneumoniae KPN1405ec	29323230	S	R	R	R	R	S	R	R	R	R	R	S		S	S	R	R	R
573.13350	SRR5386775	Klebsiella pneumoniae KPN1406ec	29323230	S	R	R	R	R	R	R	R	R	R	R	R	R	R	R	R	R	R
573.13351	SRR5386774	Klebsiella pneumoniae KPN1407ec	29323230		R	R	R	R	R	R	R	R	R	S	S	R		R	S	R	R
573.13352	SRR5386772	Klebsiella pneumoniae KPN1409ec	29323230	S	R	S	R	S	S	R	R	R	R	S	S		S	R	S	S	S
573.13353	SRR5386442	Klebsiella pneumoniae KPN140ec	29323230	S	R	R	R	R	R	R	R	R	R	S	S	R	S	R		R	S
573.13354	SRR5386771	Klebsiella pneumoniae KPN1410ec	29323230	S	R	S	R	S	S	R	R	R	R	S		R	S	R	S	S	S
573.13355	SRR5386770	Klebsiella pneumoniae KPN1411ec	29323230	S	R	R	R	S	R	R	R	R	R	R	R	R	R	R	R		R
573.13356	SRR5386769	Klebsiella pneumoniae KPN1413ec	29323230	S	R	R	R	S	R	R	R	R	R	R	R	R	R	R	R	S	R
573.13357	SRR5386768	Klebsiella pneumoniae KPN1414ec	29323230	S	R	R	R	R		R	R	R	R	R	S		S		R	R	R
573.13358	SRR5386767	Klebsiella pneumoniae KPN1415ec	29323230	S	R	R	R	R	R	R	R	R	S	S	R	S	R	R	S	S	S
573.13359	SRR5386766	Klebsiella pneumoniae KPN1416ec	29323230	S		R	R		S	R	R	R		S	S	S	S	S	S	S	R
573.13360	SRR5386765	Klebsiella pneumoniae KPN1417ec	29323230	S	R	R	R	S	R	R	R	R	R	R	S	R	S	R	S	S	R
573.13361	SRR5386441	Klebsiella pneumoniae KPN141ec	29323230	R	R	R	R	R	R	R	R	R	R	S	R	R	R	R	S	R	R
573.13362	SRR5386762	Klebsiella pneumoniae KPN1420ec	29323230		R	R	R	R	R	R	R	R	R	S	R	R	R	R	S	R	R
573.13363	SRR5386761	Klebsiella pneumoniae KPN1422ec	29323230	S	R	R	R	R	R	R	R	R	R	R	R	R		R	S	R	R
573.13364	SRR5386760	Klebsiella pneumoniae KPN1423ec	29323230	S	R	R	R	R	R	R	R	R	R	R		R	R	R	R	R	R
573.13365	SRR5386759	Klebsiella pneumoniae KPN1424ec	29323230	S	R	R	R	R	R	R	R	R	R	S	R	R	R	R	R	S	R
573.13366	SRR5386758	Klebsiella pneumoniae KPN1425ec	29323230	S	R	S	R	S	S	S	R	R	S	R	S	S	S	S	R		S
573.13367	SRR5386757	Klebsiella pneumoniae KPN1426ec	29323230	R	R	R	R		R	R	R	R	R	R	R	R	R	R	R	R	R
573.13368	SRR5386756	Klebsiella pneumoniae KPN1427ec	29323230	S	R	R	R	R		R	R	R	R	S	S	R	S	S	S	S	R
573.13369	SRR5386755	Klebsiella pneumoniae KPN1428ec	29323230	S	R	R	R	R	R	R	R	R	R	R	R	R	R	R	S	R	R
573.13370	SRR5386754	Klebsiella pneumoniae KPN1429ec	29323230	S		R	R	S	S	R	R	R	S	S	S	S	S	S	S	S	R
573.13371	SRR5386440	Klebsiella pneumoniae KPN142ec	29323230	S	R	R	R	R	R	R	R	R	R	R	S	R	S	R	S		S
573.13372	SRR5386753	Klebsiella pneumoniae KPN1430ec	29323230	S	R	R	R	R	S	R	R	R	R	S	S	R	S	S	R		R
573.13373	SRR5386752	Klebsiella pneumoniae KPN1431ec	29323230	S	R	R	R	R	R	R	R	R	R	R	S	R	S	R	R	S	R
573.13374	SRR5386751	Klebsiella pneumoniae KPN1432ec	29323230	S	R	R	R	R	S	R	R	R	R	R	S	S	S	S	R	R	R
573.13375	SRR5386750	Klebsiella pneumoniae KPN1433ec	29323230	S	R	R	R	R	S	R	R	R	R	R	S	S	S		R	R	R
573.13376	SRR5386749	Klebsiella pneumoniae KPN1434ec	29323230	S	R	R	R	R	S	R	R	R	R	S	S		S		S	R	R
573.13377	SRR5386748	Klebsiella pneumoniae KPN1435ec	29323230	S	R	R	R		R	R	R	R	R	R	S	R	S	R	R	S	R
573.13378	SRR5386746	Klebsiella pneumoniae KPN1437ec	29323230		R	R	R	R	R	R	R	R	R	S	R	R	R	R	S	R	R
573.13379	SRR5386745	Klebsiella pneumoniae KPN1438ec	29323230	S	R	R	R	R	S	R	R	R	R	S	S	R	S	S	R		R
573.13380	SRR5386744	Klebsiella pneumoniae KPN1439ec	29323230	S	R	R	R	S	R	R	R	R	R	R	R	R	R	R	S	R	S
573.13381	SRR5386439	Klebsiella pneumoniae KPN143ec	29323230	S	R	R	R		S	R	R	R	R	R	S	R	S	S	R	R	R
573.13382	SRR5386743	Klebsiella pneumoniae KPN1440ec	29323230	S	R	R	R		R	R	R	R	R	S	R	R	R	R		S	R
573.13383	SRR5386742	Klebsiella pneumoniae KPN1441ec	29323230	S		R	R	R	S	R	R	R		S	S	S	S	S	S	S	R
573.13384	SRR5386740	Klebsiella pneumoniae KPN1443ec	29323230	S	R	R	R	R	R	R	R	R	R	R	R	R	R	R		R	R
573.13385	SRR5386739	Klebsiella pneumoniae KPN1444ec	29323230	S	R	R	R	R	S		R	R	R	R	S	S	S	S	R	R	R
573.13386	SRR5386724	Klebsiella pneumoniae KPN1445ec	29323230	S	R	R	R	R	S	R	R	R	R	S	S	R	S	S	R	S	S
573.13387	SRR5386723	Klebsiella pneumoniae KPN1446ec	29323230		R	R	R	R	R	R	R	R	R	R	R	R	R	R	R	R	R
573.13388	SRR5386722	Klebsiella pneumoniae KPN1447ec	29323230	S	R	R	R	R		R	R	R	R	S	S	R	S	R			R
573.13389	SRR5386721	Klebsiella pneumoniae KPN1448ec	29323230	S	R	R	R	R	R	R	R	R	R	S	R	R	R	R	R	S	R
573.13390	SRR5386720	Klebsiella pneumoniae KPN1449ec	29323230	S	R	R	R	R	R	R	R	R	R	R	R	R	R	R	S	R	R
573.13391	SRR5386438	Klebsiella pneumoniae KPN144ec	29323230	S	R	R	R	R	S	R	R	R	R	S	S	R	S		R		R
573.13392	SRR5386719	Klebsiella pneumoniae KPN1450ec	29323230		R	R	R	R	R	R	R	R	R	R	R	R	R	R		R	R
573.13393	SRR5386718	Klebsiella pneumoniae KPN1451ec	29323230	S	R	R	R	R	R	R	R	R	R	R	S	R	S	R	R	S	S
573.13394	SRR5386716	Klebsiella pneumoniae KPN1453ec	29323230		R	R	R	R	R	R	R	R	R	R	R	R	R	R	R	R	R
573.13395	SRR5386715	Klebsiella pneumoniae KPN1454ec	29323230	S	R	R	R	S	S	R	R	R	R	S	S	R	S	R	R	R	R
573.13396	SRR5386714	Klebsiella pneumoniae KPN1455ec	29323230	S	R	R	R	R	S	R	R	R	R	S	S		S		S		R
573.13397	SRR5386713	Klebsiella pneumoniae KPN1456ec	29323230	S	R	R	R	R	R	R	R	R	R	S	R	R	R	R	R	S	R
573.13398	SRR5386711	Klebsiella pneumoniae KPN1458ec	29323230	R	R	R	R	R	R	R	R	R	R	R	R	R	R	R	R	R	R
573.13399	SRR5386437	Klebsiella pneumoniae KPN145ec	29323230	R	R	R	R	R	R	R	R	R	R	S	R	R	R	R	S	R	S
573.13400	SRR5386710	Klebsiella pneumoniae KPN1460ec	29323230		R	R	R	R	R	R	R	R	R	R	R	R	R	R		R	R
573.13401	SRR5386709	Klebsiella pneumoniae KPN1461ec	29323230	S	S	S	S	S	R	S		R	S	S	S	S	S	S	R	S	S
573.13402	SRR5386706	Klebsiella pneumoniae KPN1464ec	29323230		R	R	R	S	R	R	R	R	R	S	R	R	R	R	S	R	S
573.13403	SRR5386708	Klebsiella pneumoniae KPN1462ec	29323230	S	R	R	R	R	R	R	R	R	S	S	R	S	R	R		S	S
573.13404	SRR5386705	Klebsiella pneumoniae KPN1465ec	29323230	S	R	R	R	R	R	R	R	R	R	S	S	R	S	S	R		R
573.13405	SRR5386703	Klebsiella pneumoniae KPN1467ec	29323230	S	R	R	R		R	R	R	R	R	S	S	R	S	S	R	S	S
573.13406	SRR5386701	Klebsiella pneumoniae KPN1469ec	29323230	S	R	R	R	R		R	R	R	R	S	S	R	S	R		S	R
573.13407	SRR5386436	Klebsiella pneumoniae KPN146ec	29323230	S	R	R	R	R	S	R	R	R	R	R	S	R	S	R	S		R
573.13408	SRR5386700	Klebsiella pneumoniae KPN1470ec	29323230	S		S	S	S		S			S	S	S	S	S		R	S	S
573.13409	SRR5386699	Klebsiella pneumoniae KPN1471ec	29323230	S	R	R	R	R	S	R	R	R		S	S	S	S	S	S	S	R
573.13411	SRR5386697	Klebsiella pneumoniae KPN1473ec	29323230	S	R	R	R	R	S	R	R	R	S	S	S	S	S	S	S	S	S
573.13412	SRR5386696	Klebsiella pneumoniae KPN1474ec	29323230		R	R	R	R	R	R	R	R	R	S	R	R	R	R	S	R	R
573.13413	SRR5386695	Klebsiella pneumoniae KPN1475ec	29323230	S	R	R	R	R	S	R	R	R	R	R	S	R	S		R	S	R
573.13414	SRR5386694	Klebsiella pneumoniae KPN1476ec	29323230	S	R	R	R	R	S	R	R	R	R	R	S	S	S		R	R	R
573.13415	SRR5386692	Klebsiella pneumoniae KPN1478ec	29323230	S	R	R	R		R	R	R	R	R	S	S	R	S		S	S	R
573.13416	SRR5386693	Klebsiella pneumoniae KPN1477ec	29323230	S	R	R	R	S	R	R	R	R	R	R	S	R	S	R	R	S	R
573.13417	SRR5386702	Klebsiella pneumoniae KPN1479ec	29323230	S	R	R	R	R	R	R	R	R	R	R	R	R		R	S	R	R
573.13418	SRR5386435	Klebsiella pneumoniae KPN147ec	29323230		R	R	R	R		R	R	R	R	R	S	R	S	R	S	R	R
573.13419	SRR5386690	Klebsiella pneumoniae KPN1481ec	29323230	S	R	R	R	R	R	R	R	R	R	S	R	R	R	R		R	S
573.13420	SRR5386689	Klebsiella pneumoniae KPN1482ec	29323230	R	R	R	R	R	R	R	R	R	R	R	R	R		R	R	R	R
573.13422	SRR5386686	Klebsiella pneumoniae KPN1485ec	29323230	S	R	R	R		R	R	R	R	S	S	S	S	S	R	R	S	S
573.13424	SRR5386687	Klebsiella pneumoniae KPN1484ec	29323230	S	R	R	R	R	S	R	R	R	R	S	S	R	S	S	R	S	R
573.13425	SRR5386684	Klebsiella pneumoniae KPN1487ec	29323230	S	R	R	R	R	R	R	R	R	R	S	S	R	S	S		S	R
573.13426	SRR5386683	Klebsiella pneumoniae KPN1488ec	29323230		R	R	R	R	R	R	R	R	R			R		R		R	R
573.13427	SRR5386682	Klebsiella pneumoniae KPN1489ec	29323230	S	R	R	R	S	R	R	R	R	R	R	R	R	R	R	R		R
573.13428	SRR5386681	Klebsiella pneumoniae KPN1490ec	29323230	S	R	R	R	R	S	R	R	R	R	S	S	S	S	R	R	R	R
573.13429	SRR5386680	Klebsiella pneumoniae KPN1491ec	29323230	S	R	R	R			R	R	R	R	R	R	R	R	R	R	R	R
573.13430	SRR5386679	Klebsiella pneumoniae KPN1493ec	29323230	S	R	R	R	S	R	R	R	R	R	S	R	R		R	S	S	R
573.13431	SRR5386678	Klebsiella pneumoniae KPN1494ec	29323230		R	R	R	R	R	R	R	R	R	S	R	R	R	R	S	R	R
573.13432	SRR5386677	Klebsiella pneumoniae KPN1495ec	29323230		R	R	R	R	R	R	R	R	R	R	R	R	R	R	R	R	R
573.13433	SRR5386676	Klebsiella pneumoniae KPN1496ec	29323230		R	R	R	R	R	R	R	R	R		R	R	R	R		R	R
573.13434	SRR5386675	Klebsiella pneumoniae KPN1497ec	29323230	S	R	R	R	S	R	R	R	R	R	R	R	R	R	R	R		R
573.13435	SRR5386674	Klebsiella pneumoniae KPN1498ec	29323230		R	R	R		S	R	R	R	R	R	S	R	S	R	S	R	R
573.13436	SRR5386673	Klebsiella pneumoniae KPN1499ec	29323230	S	R	R	R	R	S	R	R	R	R	S	S		S		S		R
573.13437	SRR5386672	Klebsiella pneumoniae KPN1500ec	29323230	S	R	R	R	R	S	R	R	R	R	S	S	R	S		R		R
573.13438	SRR5386671	Klebsiella pneumoniae KPN1501ec	29323230	S	R	R	R	R	R	R	R	R	R	R	R	R	R	R		R	R
573.13440	SRR5386668	Klebsiella pneumoniae KPN1505ec	29323230		R	R	R	R	R	R	R	R	R	S	R	R	R	R	S	R	R
573.13441	SRR5386666	Klebsiella pneumoniae KPN1507ec	29323230	S	R	R	R		R	R	R	R	R	R	S	R	R	R	R	S	R
573.13442	SRR5386665	Klebsiella pneumoniae KPN1508ec	29323230	S	R	R	R	R	S	R	R	R		S	S	S	S	S	S	S	R
573.13443	SRR5386664	Klebsiella pneumoniae KPN1509ec	29323230	S	R	S	R		S	S	R	R		R	S	S	S	S	R		R
573.13444	SRR5386662	Klebsiella pneumoniae KPN1511ec	29323230	S	R	R	R	R		R	R	R	R	S	R	R	R	R	S	R	R
573.13445	SRR5386661	Klebsiella pneumoniae KPN1512ec	29323230		R	R	R		R	R	R	R	R	S	S	R	S	R		R	R
573.13446	SRR5386660	Klebsiella pneumoniae KPN1513ec	29323230	S	R	R	R	S	R	R	R	R	R	R	S	R	S	R	R	S	R
573.13447	SRR5386659	Klebsiella pneumoniae KPN1514ec	29323230	S	R	R	R		R	R	R	R	R	S	S	R	R	R		S	S
573.13448	SRR5386658	Klebsiella pneumoniae KPN1515ec	29323230	S	R	R	R	R	R	R	R	R	R	S	R	R	R	R	S	R	S
573.13449	SRR5386657	Klebsiella pneumoniae KPN1516ec	29323230		R	R	R	R	R	R	R	R	R		S	R		R	S	R	R
573.13450	SRR5386656	Klebsiella pneumoniae KPN1517ec	29323230	S	R	R	R			R	R	R	R	S	S	R	R	R	S	R	R
573.13451	SRR5386655	Klebsiella pneumoniae KPN1518ec	29323230	S	R	R	R	R	R	R	R	R	R	S		R	R	R		S	S
573.13452	SRR5386433	Klebsiella pneumoniae KPN151ec	29323230	S	R	R	R	R	S	R	R	R	R	R	S	R	S	S	R	R	R
573.13453	SRR5386654	Klebsiella pneumoniae KPN1520ec	29323230		R	R	R	R	S	R	R	R	R	S	S	R	S	R	S	R	R
573.13454	SRR5386653	Klebsiella pneumoniae KPN1521ec	29323230	S	R	R	R	S	R	R	R	R	R	S	S	R	S	S	R	S	S
573.13455	SRR5386652	Klebsiella pneumoniae KPN1522ec	29323230		R	R	R	R	R	R	R	R	R	S	R	R	R	R	S	R	R
573.13456	SRR5386651	Klebsiella pneumoniae KPN1523ec	29323230	S	R	S	R	S	S			S	S	S	S	S	S	R	R	S	S
573.13457	SRR5386649	Klebsiella pneumoniae KPN1525ec	29323230	S	R	R	R	R		R	R	R	R	S	S	S	S	R	S	S	S
573.13458	SRR5386648	Klebsiella pneumoniae KPN1526ec	29323230	S	R		R		S	R	R	R	R	R	S	R	S		S	R	R
573.13459	SRR5386647	Klebsiella pneumoniae KPN1527ec	29323230	S	R	R	R	R	S	R	R	R	R	R	S	S	S		R	R	R
573.13460	SRR5386646	Klebsiella pneumoniae KPN1529ec	29323230	S		R	R	S	S	R	R	S	R	S	S	R	S	S	S	R	S
573.13461	SRR5386645	Klebsiella pneumoniae KPN1530ec	29323230	S	R	R	R	R	R	R	R	R	R	S	S	R	R	R	S	R	R
573.13462	SRR5386644	Klebsiella pneumoniae KPN1531ec	29323230	S	R	R	R	S	R	R	R	R	R	R	S	R		R	R		R
573.13463	SRR5386643	Klebsiella pneumoniae KPN1532ec	29323230	S	R	R	R	R	S	R	R	R	R	R	S	R	S	R	S		S
573.13464	SRR5386642	Klebsiella pneumoniae KPN1533ec	29323230	S		R	R		S	R	R	R	R	S	S	R	S		S	S	R
573.13465	SRR5386641	Klebsiella pneumoniae KPN1534ec	29323230	S	R	R	R	S		R	R	R	R	S	S	R	S	R	R	R	R
573.13466	SRR5386640	Klebsiella pneumoniae KPN1535ec	29323230	S	R	S	R	R	R	S		R	R	R	S	R	S	R	R	R	R
573.13467	SRR5386639	Klebsiella pneumoniae KPN1536ec	29323230	S	R	R	R		S	R	R	R	R	R	S	R	S	R	S		S
573.13468	SRR5386638	Klebsiella pneumoniae KPN1537ec	29323230			R	R		S	R	R	R	R	S	S	R	S	S	S	R	R
573.13469	SRR5386637	Klebsiella pneumoniae KPN1539ec	29323230	S	R	R	R	R	S	R	R	R	R	R	S	R	S	S	S	S	R
573.13470	SRR5386636	Klebsiella pneumoniae KPN1540ec	29323230	S	R	R	R		R	R	R	R	R	S	R	R	R	R		R	R
573.13471	SRR5386635	Klebsiella pneumoniae KPN1542ec	29323230	S	R	R	R	R	S	R	R	R	R	R	S	S	S		R	R	R
573.13472	SRR5386634	Klebsiella pneumoniae KPN1543ec	29323230	S	R	R	R	R	S	R	R	R	R	R	S	R	S	S	R		R
573.13473	SRR5386633	Klebsiella pneumoniae KPN1544ec	29323230	S	R	R	R	R	S	R	R	R	R	R	S	R	S		S	R	R
573.13474	SRR5386632	Klebsiella pneumoniae KPN1545ec	29323230	S	R	S	R	R	R	S		R	R	R	S	R	S	R	R	R	R
573.13475	SRR5386631	Klebsiella pneumoniae KPN1546ec	29323230	S	R	R	R	S		R	R	R	R	S	S	R	S	R	R		R
573.13476	SRR5386630	Klebsiella pneumoniae KPN1547ec	29323230	S	R	S	R	R	R	S		R	R	R	S	R	S	R	R	R	R
573.13477	SRR5386629	Klebsiella pneumoniae KPN1548ec	29323230	S	R	R	R	R	R	R	R	R	R	S	S	R	R	R	S	R	R
573.13478	SRR5386628	Klebsiella pneumoniae KPN1549ec	29323230	R	R	R	R		R	R	R	R	R	S	R	R	R	R		R	R
573.13479	SRR5386432	Klebsiella pneumoniae KPN154ec	29323230	S	R	R	R	R	S	R	R	R	R	S	S	R	S	S	R		R
573.13480	SRR5386627	Klebsiella pneumoniae KPN1550ec	29323230	S	R	S	R		S		R	R	S	S	S	S	S	R	R	S	S
573.13481	SRR5386626	Klebsiella pneumoniae KPN1551ec	29323230	S	R	R	R	S		R	R	R	R	R	S	R	S	R	R	R	R
573.13482	SRR5386625	Klebsiella pneumoniae KPN1552ec	29323230	S	R	R	R	S	R	R	R	R	R	R	S	R	S	R	R		R
573.13483	SRR5386624	Klebsiella pneumoniae KPN1555ec	29323230	S	R	R	R	R	R	R	R	R	R	R	R	R	R	R			R
573.13484	SRR5386623	Klebsiella pneumoniae KPN1556ec	29323230	S		R	R	R	S	R	R	R		S	S	S	S	S	S	S	S
573.13485	SRR5386622	Klebsiella pneumoniae KPN1557ec	29323230	S	R	R	R	R		R	R	R	R		S	R	S	R		S	S
573.13486	SRR5386621	Klebsiella pneumoniae KPN1558ec	29323230	S	R	R	R	R	S	R	R	R	R	S	S	S	S		R	R	R
573.13487	SRR5386620	Klebsiella pneumoniae KPN1559ec	29323230	S	R	R	R	R	R	R	R	R	R	S	S	R	S	S	R		R
573.13488	SRR5386431	Klebsiella pneumoniae KPN155ec	29323230	S	R	R	R	R	S	R	R	R	R	S	S	R	S		S		R
573.13489	SRR5386619	Klebsiella pneumoniae KPN1560ec	29323230	S	R	R	R		S	R	R	R	R	S	S	R	S	S	S	S	S
573.13490	SRR5386618	Klebsiella pneumoniae KPN1561ec	29323230	S	R	R	R	R	R	R	R	R	R	S	R	R	R	R	S	R	R
573.13491	SRR5386617	Klebsiella pneumoniae KPN1562ec	29323230		R	R	R	R	R	R	R	R	R	S	R	R	R	R	S	R	R
573.13492	SRR5386616	Klebsiella pneumoniae KPN1564ec	29323230	S	R	R	R		R	S	R	R	R		R	S	R	S		S	S
573.13493	SRR5386615	Klebsiella pneumoniae KPN1565ec	29323230	S	R	R	R	R	R	R	R	R	R	R	S	R	S	R	R	S	R
573.13494	SRR5386614	Klebsiella pneumoniae KPN1566ec	29323230			R	R	R	S	R	R	R	R	S	S	R	S	S	S	R	S
573.13495	SRR5386613	Klebsiella pneumoniae KPN1567ec	29323230	S	R	R	R	S	R	R	R	R	R	R	S	R	S	R	R	R	R
573.13496	SRR5386612	Klebsiella pneumoniae KPN1568ec	29323230	S	R	R	R	R	S	R	R	R	R	R	S	R	S		R	R	R
573.13497	SRR5386156	Klebsiella pneumoniae KPN1569ec	29323230	S	R	R	R	R	S	R	R	R	R	R	S	R	S	R	S		S
573.13498	SRR5386155	Klebsiella pneumoniae KPN1570ec	29323230	S	R	R	R		R	R	R	R	S	S	S	S	S	R	R	S	S
573.13499	SRR5386154	Klebsiella pneumoniae KPN1571ec	29323230	S	R	R	R	R	S	R	R	R	R	R	S	R	S	R	S	R	R
573.13500	SRR5386153	Klebsiella pneumoniae KPN1572ec	29323230	S	R	R	R	R	S	R	R	R	R	S	S	R	S	S	R		R
573.13501	SRR5386152	Klebsiella pneumoniae KPN1573ec	29323230	S		R	R	S	R	R	R	R	S	S	S	S	S	S	R	S	R
573.13502	SRR5386151	Klebsiella pneumoniae KPN1575ec	29323230			R	R		S	R	R	R	R	S	S	R	S	S	S	R	R
573.13503	SRR5386149	Klebsiella pneumoniae KPN1577ec	29323230		R	R	R	R	R	R	R	R	R	S	R	R	R	R	R	R	R
573.13504	SRR5386148	Klebsiella pneumoniae KPN1578ec	29323230	S	R	R	R	R	S	R	R	R	R	S	S	R	S	S	S	S	S
573.13505	SRR5386430	Klebsiella pneumoniae KPN157ec	29323230	S	R	R	R	R	R	R	R	R	R	R	S	R	S	R	R	R	S
573.13506	SRR5386146	Klebsiella pneumoniae KPN1580ec	29323230	S	R	R	R	R	S	R	R	R	R	S	S	R	S	R	R		R
573.13507	SRR5386145	Klebsiella pneumoniae KPN1582ec	29323230	S	R	R	R	R	S	R	R	R	R	S	S	R	S	S	S	R	R
573.13508	SRR5386144	Klebsiella pneumoniae KPN1583ec	29323230	S	R	S	R	S	S	S		S	S	S	S	S	S	R	R	S	S
573.13509	SRR5386143	Klebsiella pneumoniae KPN1584ec	29323230	S	R	R	R	R	S	R	R	R	R	S	S	S	S	S	R		R
573.13510	SRR5386142	Klebsiella pneumoniae KPN1585ec	29323230	S		R	R	S	S	R	R	R	R	S	S	R	S		S	R	S
573.13511	SRR5386141	Klebsiella pneumoniae KPN1586ec	29323230	S	R	S	R	S	S			S	S	S	S	S	S	R	R	S	S
573.13512	SRR5386140	Klebsiella pneumoniae KPN1587ec	29323230	S	R	R	R	S	R	R	R	R	R	R	R	R	R	R	S	S	R
573.13513	SRR5386139	Klebsiella pneumoniae KPN1588ec	29323230	S	R	R	R		R	R	R	R	R	R	R	R	R	R	S		R
573.13514	SRR5386137	Klebsiella pneumoniae KPN1590ec	29323230	S	R	R	R	R	S	R	R	R	S	S	S	S	S		R	R	R
573.13515	SRR5386136	Klebsiella pneumoniae KPN1591ec	29323230	S	R	S	R	R	R	S		R	R	R	S	R	S	R	R	R	R
573.13516	SRR5386135	Klebsiella pneumoniae KPN1592ec	29323230	S	R	R	R		R	R	R	R	R	S	R	R	R	R	S	S	R
573.13517	SRR5386134	Klebsiella pneumoniae KPN1593ec	29323230	S	R	R	R	R	S	R	R	R	R	R	S	R	S	S	S		R
573.13518	SRR5386133	Klebsiella pneumoniae KPN1594ec	29323230		R	R	R		R	R	R	R	R	S	R	R	R	R	S	R	R
573.13519	SRR5386132	Klebsiella pneumoniae KPN1595ec	29323230	S	R	R	R	S	R	R	R	R	R	R	S	R	S	R	R		R
573.13520	SRR5386131	Klebsiella pneumoniae KPN1596ec	29323230	S	R	R	R	S	R	R	R	R	R	R	S	R	S	R	R		R
573.13521	SRR5386130	Klebsiella pneumoniae KPN1597ec	29323230	S	R	R	R	R	S	R	R	R	S	S	S	S	S	R	R	R	R
573.13522	SRR5386129	Klebsiella pneumoniae KPN1598ec	29323230	S	R	R	R	S	R	R	R	R	R	R	R	R	R	R	R		R
573.13523	SRR5386429	Klebsiella pneumoniae KPN159ec	29323230	R	R	R	R	R	R	R	R	R	R	S	R	R		R	S	R	R
573.13524	SRR5386127	Klebsiella pneumoniae KPN1603ec	29323230	S	R	R	R	R	R	R	R	R	R	S	R	R	R	R	S	R	R
573.13525	SRR5386126	Klebsiella pneumoniae KPN1604ec	29323230		R	R	R	R	R	R	R	R	R	S	R	R	R	R	S	R	R
573.13526	SRR5386125	Klebsiella pneumoniae KPN1605ec	29323230	S	R	R	R	R	R	R	R	R	R		R	R	R	R	R	S	R
573.13527	SRR5386124	Klebsiella pneumoniae KPN1607ec	29323230	S	R		R		S		R	R	S	R	S	S	S	S	S	R	R
573.13528	SRR5386123	Klebsiella pneumoniae KPN1608ec	29323230	S		R	R		S	R	R	R	R	S	S	R	S		S	R	S
573.13529	SRR5386122	Klebsiella pneumoniae KPN1609ec	29323230			R	R		S	R	R	R	R	S	S	R	S	S	S	R	R
573.13530	SRR5386428	Klebsiella pneumoniae KPN160ec	29323230	S	R	R	R	S	R	R	R	R	R	R		R	R	R	S	R	R
573.13531	SRR5386121	Klebsiella pneumoniae KPN1610ec	29323230	R	R	R	R	R	R	R	R	R	R	S	R	R	R	R	S	R	R
573.13532	SRR5386120	Klebsiella pneumoniae KPN1611ec	29323230	S	R	R	R	R	S	R	R	R	R	R	S	S	S		S	R	R
573.13533	SRR5386119	Klebsiella pneumoniae KPN1612ec	29323230	S	R	R	R	R	S	R	R	R	R	R	S	R	S	R	R	S	R
573.13534	SRR5386118	Klebsiella pneumoniae KPN1613ec	29323230	S	R	S	R		R	R	R	R	R	S	S	R	S		R		R
573.13535	SRR5386116	Klebsiella pneumoniae KPN1616ec	29323230	S	R	R	R	R	R	R	R	R	R	S	R	R	R	R	R		R
573.13537	SRR5386114	Klebsiella pneumoniae KPN1618ec	29323230	S	R	R	R		R	R	R	R	R	R	S	R	S	R	R		S
573.13538	SRR5386427	Klebsiella pneumoniae KPN161ec	29323230	S	R	R	R	R		R	R	R	R	R	S	R	S	R			S
573.13539	SRR5386113	Klebsiella pneumoniae KPN1621ec	29323230	S	R	R	R	R	R	R	R	R	R	R	S	R	S	R	R	S	R
573.13540	SRR5386112	Klebsiella pneumoniae KPN1623ec	29323230	S	R	R	R	R	R	R	R	R	R	R	S	R	S	R	R	R	S
573.13541	SRR5386111	Klebsiella pneumoniae KPN1624ec	29323230			R	R			R	R	R	R	S	S	R	S	S	S	R	R
573.13542	SRR5386110	Klebsiella pneumoniae KPN1625ec	29323230	S	R	R	R	R		R	R	R	R	R	S	R	S		R	R	R
573.13543	SRR5386109	Klebsiella pneumoniae KPN1626ec	29323230		R	R	R	R	R	R	R	R	R	S	R	R	R	R	S	R	R
573.13544	SRR5386108	Klebsiella pneumoniae KPN1627ec	29323230	S	R	R	R	R	R	R	R	R	R	R	S	R	R	R	R	S	R
573.13545	SRR5386107	Klebsiella pneumoniae KPN1629ec	29323230	S	R	R	R		S	R	R	R	R	R	S	S	S		R	R	R
573.13546	SRR5386426	Klebsiella pneumoniae KPN162ec	29323230		R	R	R	R		R	R	R	R	S	S	R	S	R		R	R
573.13547	SRR5386106	Klebsiella pneumoniae KPN1634ec	29323230	S	R	R	R	R	R	R	R	R	R	S	S	R	S	S	S	S	S
573.13548	SRR5386105	Klebsiella pneumoniae KPN1635ec	29323230	S	R	R	R	S	R	R	R	R	R	R	R	R	R	R	R	S	R
573.13549	SRR5386104	Klebsiella pneumoniae KPN1639ec	29323230	S	R	S	R	R	R	S		R	R	R	S	R	S	R	R	R	R
573.13550	SRR5386425	Klebsiella pneumoniae KPN163ec	29323230	S	R	R	R	R	R	R	R	R	R	S	R	R	R	R	R	S	R
573.13551	SRR5386103	Klebsiella pneumoniae KPN1642ec	29323230			R	R			R	R	R	R	S	S	R	S	S	S	R	R
573.13552	SRR5386102	Klebsiella pneumoniae KPN1643ec	29323230	S	R	R	R	S	R	R	R	R	R	R	R	R	R	R	S		R
573.13553	SRR5386101	Klebsiella pneumoniae KPN1645ec	29323230	R	R	S	R	R		S	R	R	R		S	R	S	R		R	S
573.13554	SRR5386100	Klebsiella pneumoniae KPN1646ec	29323230	S	R	R	R	R	S	R	R	R		R	S	S	S	S	R		R
573.13555	SRR5386099	Klebsiella pneumoniae KPN1647ec	29323230	S		R	R	S		R	R	R	R	R	S		S	S			S
573.13556	SRR5386098	Klebsiella pneumoniae KPN1648ec	29323230	S	R	R	R	R	S		R	R	S	R	S	S	S	R	S	R	R
573.13557	SRR5386097	Klebsiella pneumoniae KPN1649ec	29323230	S	R	R	R	S	R	R	R	R	R	R	S	R	S	R	R	R	R
573.13558	SRR5386424	Klebsiella pneumoniae KPN164ec	29323230	S	R	R	R	R	S	R	R	R	R	R	S	R	S	R	S		S
573.13559	SRR5386096	Klebsiella pneumoniae KPN1650ec	29323230		R	R	R	R	S	R	R	R	R	S	S	R	S	R	S	R	R
573.13560	SRR5386095	Klebsiella pneumoniae KPN1651ec	29323230	S	R	R	R	R	S	R	R	R	R	R	S	R	S	R	S	R	R
573.13561	SRR5386094	Klebsiella pneumoniae KPN1652ec	29323230	S	R	R	R	R	R	R	R	R	R	R	R	R	R	R	S	S	R
573.13562	SRR5386093	Klebsiella pneumoniae KPN1653ec	29323230	S	R	R	R	R	R	R	R	R	R	R	S	R	S	R	R	S	R
573.13563	SRR5386092	Klebsiella pneumoniae KPN1654ec	29323230		R	R	R	R	R	R	R	R	R	S	R	R	R	R	S	R	R
573.13564	SRR5386091	Klebsiella pneumoniae KPN1655ec	29323230	S	R	R	R	S	R	R	R	R	R	R	R	R	R	R	S		R
573.13565	SRR5386088	Klebsiella pneumoniae KPN1658ec	29323230	R	R	R	R	R	R	R	R	R	R	S	R	R	R	R	S	R	R
573.13566	SRR5386087	Klebsiella pneumoniae KPN1659ec	29323230	S	R	R	R	R	R	R	R	R	R		R	R	R	R	S	R	S
573.13567	SRR5386086	Klebsiella pneumoniae KPN1660ec	29323230	S	R	S	S		S	S			R	R	S	S	S	R	S	R	S
573.13568	SRR5386084	Klebsiella pneumoniae KPN1662ec	29323230	S	R	R	R	R	S	R	R	R	R	R	S	S	S	R	R	R	R
573.13569	SRR5386083	Klebsiella pneumoniae KPN1663ec	29323230	S	R	R	R	S	S	R	R	R	R	R	S	R	S	R	R	S	R
573.13570	SRR5386082	Klebsiella pneumoniae KPN1664ec	29323230	S	S		R	S	S			S		S	S	S	S	S	S		S
573.13571	SRR5386081	Klebsiella pneumoniae KPN1665ec	29323230	S	R	R	R	S	R	R	R	R	R	S	S	R	S		S	S	S
573.13572	SRR5386080	Klebsiella pneumoniae KPN1666ec	29323230	S	R	R	R	R	S	R	R	R	R	R	S	S	S		R	R	R
573.13573	SRR5386079	Klebsiella pneumoniae KPN1667ec	29323230		R	R	R	R	R	R	R	R	R	S	R	R	R	R		R	R
573.13574	SRR5386078	Klebsiella pneumoniae KPN1668ec	29323230	S	R	R	R	R	R	R	R	R	R	R	S	R	S	R	S		R
573.13575	SRR5386077	Klebsiella pneumoniae KPN1669ec	29323230	S	R	S	R	S	R	R	R	R	R	R	S	R	S	R	R	S	R
573.13576	SRR5386423	Klebsiella pneumoniae KPN166ec	29323230	S	R	S	R		R	R		R	S	S	S	S	S	R	R	S	S
573.13577	SRR5386075	Klebsiella pneumoniae KPN1671ec	29323230	S	R	R	R	R	R	R	R	R	R	S	R	R	R	R	R	S	R
573.13578	SRR5386072	Klebsiella pneumoniae KPN1674ec	29323230		R	R	R	R	R	R	R	R	R	S	R	R	R	R		R	S
573.13579	SRR5386071	Klebsiella pneumoniae KPN1675ec	29323230	S	R	R	R	R	R	R	R	R	R	R	S	R	S	R	R		R
573.13580	SRR5386070	Klebsiella pneumoniae KPN1676ec	29323230	S	R	R	R	R		R	R	R	R	S	S	R	S	R	R	R	R
573.13581	SRR5386069	Klebsiella pneumoniae KPN1677ec	29323230	S	R	R	R	S	S	R	R	R	R	R	S	R	S				R
573.13582	SRR5386068	Klebsiella pneumoniae KPN1678ec	29323230	S	R	R	R			R	R	R	R	R	S	R	S	S	R	S	R
573.13583	SRR5386067	Klebsiella pneumoniae KPN1679ec	29323230	S	R	R	R	R	R	R	R	R	R	S	S	R	S	S	R	S	S
573.13584	SRR5386422	Klebsiella pneumoniae KPN167ec	29323230		R	R	R			R	R	R	R	R	S	R	S	R		R	R
573.13585	SRR5386066	Klebsiella pneumoniae KPN1680ec	29323230		R	R	R	R	R	R	R	R	R	S	R	R	R	R	S	R	R
573.13586	SRR5386065	Klebsiella pneumoniae KPN1682ec	29323230	S	R	R	R	R	S	R	R	R	R	R	S	R	S	R	S	R	R
573.13587	SRR5386064	Klebsiella pneumoniae KPN1684ec	29323230	S	R	R	R	R	R	R	R	R	R	S	R	R	R	R	R	R	R
573.13588	SRR5386063	Klebsiella pneumoniae KPN1685ec	29323230	S	R	R	R	R	S	R	R	R	R	R	S	R	S	R	R	R	R
573.13589	SRR5386062	Klebsiella pneumoniae KPN1686ec	29323230	S	R	R	R	R	S	R	R	R	R	R	S	S	S	R	R	R	R
573.13590	SRR5386061	Klebsiella pneumoniae KPN1687ec	29323230	S	R	R	R		S	R	R	R	R	R	S	R	S	R	S	R	R
573.13591	SRR5386060	Klebsiella pneumoniae KPN1688ec	29323230	S	R	R	R	R	R	R	R	R	S	S		S		R	S	S	R
573.13592	SRR5386059	Klebsiella pneumoniae KPN1689ec	29323230	S	R	R	R	R	R	R	R	R	R		R	R	R	R	S	R	S
573.13593	SRR5386058	Klebsiella pneumoniae KPN1690ec	29323230	S	R	R	R	R	R	R	R	R	R	S	R	R	R	R	R		R
573.13594	SRR5386057	Klebsiella pneumoniae KPN1691ec	29323230	S	R	R	R	R	S	R	R	R	R	R	S	R	S	R	R	S	R
573.13595	SRR5386056	Klebsiella pneumoniae KPN1692ec	29323230	S	R	R	R	R	R	R	R	R	R	S	R	R	R	R	S	R	R
573.13596	SRR5386054	Klebsiella pneumoniae KPN1693ec	29323230	S	R	R	R		S	R	R	R	R	S	S	R	S	R			R
573.13597	SRR5386053	Klebsiella pneumoniae KPN1694ec	29323230	S	R	R	R	R	R	R	R	R	R	S	S	R	S	S	R	S	S
573.13598	SRR5386052	Klebsiella pneumoniae KPN1695ec	29323230	S	R	R	R	R	R	R	R	R	R	S	S	R	S	S	R	S	R
573.13599	SRR5386051	Klebsiella pneumoniae KPN1696ec	29323230	S	R	R	R	R	S	R	R	R	R	R	S	S	S	R	R	R	R
573.13600	SRR5386050	Klebsiella pneumoniae KPN1697ec	29323230		R	R	R	R	R	R	R	R	R	S	R	R	R	R	S	R	R
573.13601	SRR5386049	Klebsiella pneumoniae KPN1698ec	29323230	S	R	R	R	S	R	R	R	R	R	S	S	R	S	R	S	S	R
573.13602	SRR5386048	Klebsiella pneumoniae KPN1699ec	29323230	S	R	R	R	R		R	R	R	R	S	S	R	S	S	R		R
573.13603	SRR5386421	Klebsiella pneumoniae KPN169ec	29323230	S	R	R	R	R	R	R	R	R	R	S	R	R	R	R	R	S	R
573.13604	SRR5386047	Klebsiella pneumoniae KPN1700ec	29323230	S	R	R	R	R		R	R	R	R	R	S	R	S		R		R
573.13605	SRR5386046	Klebsiella pneumoniae KPN1701ec	29323230	S		R	R	S		R	R	R	R		S	R	S		R		S
573.13606	SRR5386045	Klebsiella pneumoniae KPN1703ec	29323230	S		R	R		R	R	R	R	R	S	S	R	S	S	R	S	S
573.13607	SRR5386044	Klebsiella pneumoniae KPN1704ec	29323230	S	R	R	R		S	R	R	R	R	S	S	R	S	S	S	S	R
573.13608	SRR5386043	Klebsiella pneumoniae KPN1705ec	29323230	S	S	R	R	S	S	R		S	S		S	S	S	S	S		S
573.13609	SRR5386042	Klebsiella pneumoniae KPN1706ec	29323230	S	R	R	R	R	R	R	R	R	R	R	S	R	S		S		R
573.13610	SRR5386041	Klebsiella pneumoniae KPN1707ec	29323230	S	R	R	R	R	S	R	R	R	R	R	S	R	S	S	S		R
573.13611	SRR5386040	Klebsiella pneumoniae KPN1708ec	29323230	S	R	R	R		S	R	R	R	R	R	S	S	S		R		R
573.13612	SRR5386039	Klebsiella pneumoniae KPN1709ec	29323230	S		R	R			R	R	R	R	S	S	R	S	S		R	R
573.13613	SRR5386038	Klebsiella pneumoniae KPN1710ec	29323230	S	R	R	R	R	S	R	R	R	R	R	S	S	S	R	R	R	R
573.13614	SRR5386037	Klebsiella pneumoniae KPN1711ec	29323230	S	R	R	R	S	S	S	R	R	S	S	S	S	S	R	S	S	S
573.13615	SRR5386036	Klebsiella pneumoniae KPN1712ec	29323230	S	R	R	R	R	R	R	R	R	R	R	S	R	S		R		R
573.13616	SRR5386035	Klebsiella pneumoniae KPN1713ec	29323230	S	R	R	R	R	R	R	R	R	R	S	R	R	R	R	S	R	R
573.13617	SRR5386034	Klebsiella pneumoniae KPN1714ec	29323230	S	R	R	R	S	R	R	R	R	R	S	R	R	R	R	S	R	S
573.13618	SRR5386033	Klebsiella pneumoniae KPN1715ec	29323230	S		R	R		S	R	R	R		S	S	S	S	S	S	S	R
573.13619	SRR5386032	Klebsiella pneumoniae KPN1716ec	29323230	S	R	R	R	R		R	R	R	R	S	R	R	R	R	S	S	S
573.13620	SRR5386031	Klebsiella pneumoniae KPN1717ec	29323230	S	R	R	R	R	S	R	R	R	R	R	S	R	S	R	R		R
573.13621	SRR5386030	Klebsiella pneumoniae KPN1718ec	29323230	S	R	R	R	R	R	R	R	R	R	R	S	R	S	S		S	R
573.13622	SRR5386029	Klebsiella pneumoniae KPN1719ec	29323230	S	R	R	R	R	R	R	R	R	R	S	S	R	S	S	R	S	S
573.13623	SRR5386028	Klebsiella pneumoniae KPN1720ec	29323230	S	R	R	R			R	R	R	R	S	R	R	R	R	R		R
573.13624	SRR5386027	Klebsiella pneumoniae KPN1721ec	29323230	S	R	R	R	R	R	R	R	R	R	S	S	R	S	S	R	S	S
573.13625	SRR5386026	Klebsiella pneumoniae KPN1722ec	29323230	S	R	R	R	R	S	R	R	R	R	S	S	R	S	R	R		R
573.13626	SRR5386025	Klebsiella pneumoniae KPN1723ec	29323230	S	R	R	R	S	R	R	R	R	R	S	R	R	R	R	S	S	S
573.13627	SRR5386006	Klebsiella pneumoniae KPN1725ec	29323230	S	S	R	R	S	S	R	R	S	S	S	S	S	S	S	S	S	S
573.13628	SRR5386005	Klebsiella pneumoniae KPN1726ec	29323230	S	R	R	R	R		R	R	R	R	S	S	R	S	R	R		R
573.13629	SRR5386004	Klebsiella pneumoniae KPN1727ec	29323230		R	R	R	R	S	R	R	R	R	S	S	R	S	R	S	R	R
573.13630	SRR5386003	Klebsiella pneumoniae KPN1728ec	29323230	S	R	R	R	R		R	R	R	R	S	S	S	S		R		R
573.13631	SRR5386002	Klebsiella pneumoniae KPN1729ec	29323230	S	R	R	R	R		R	R	R	R	S	S	R	S		R	R	R
573.13632	SRR5386420	Klebsiella pneumoniae KPN172ec	29323230		R	S	R		S	R	R	R	R	S	S	R	S	R	S	R	S
573.13633	SRR5386001	Klebsiella pneumoniae KPN1730ec	29323230	S	R	R	R	R	S	R	R	R	R	R	S	S	S	S	R	R	R
573.13634	SRR5386000	Klebsiella pneumoniae KPN1734ec	29323230	S	R	R	R	R	R	R	R	R	R	S	R	R	R	R	R	R	R
573.13635	SRR5385999	Klebsiella pneumoniae KPN1735ec	29323230		R	R	R		R	R	R	R	R		S	R	S	R	R	R	R
573.13636	SRR5385998	Klebsiella pneumoniae KPN1736ec	29323230	S	R	R	R	R		R	R	R	R	S	S	R	S	R	R	S	R
573.13637	SRR5385996	Klebsiella pneumoniae KPN1738ec	29323230	S		R	R		S	R	R	R	S	S	S	S	S	R	R	S	S
573.13638	SRR5385995	Klebsiella pneumoniae KPN1739ec	29323230	S	R	R	R	R	S	R	R	R	R	R	S	S	S	R	S		S
573.13639	SRR5385994	Klebsiella pneumoniae KPN1740ec	29323230	S	R	R	R		S	R	R	R	S	S	R	S	S	R	S	S	S
573.13640	SRR5385993	Klebsiella pneumoniae KPN1741ec	29323230	S	R	R	R	R	R	R	R	R	R	R	R	R	R	R	R	S	R
573.13641	SRR5385992	Klebsiella pneumoniae KPN1743ec	29323230	S		R	R	R	S	R	R	R	R	S	S	R	S	S	S	S	R
573.13642	SRR5385991	Klebsiella pneumoniae KPN1744ec	29323230	S	S	R	R	R	R	R	R	R	S	S	S	S	S	S	R	S	S
573.13643	SRR5385990	Klebsiella pneumoniae KPN1746ec	29323230	S	R	R	R	R	R	R	R	R	R	S	S	R	S	S	R	S	S
573.13644	SRR5385989	Klebsiella pneumoniae KPN1747ec	29323230	S	R	R	R	S	R	R	R	R	R	S	S	R	S	R	S	S	S
573.13645	SRR5385988	Klebsiella pneumoniae KPN1748ec	29323230	S	R	R	R		R	R	R	R	R	S	R	R	R	R	R		R
573.13646	SRR5385987	Klebsiella pneumoniae KPN1749ec	29323230	S	R	R	R	R	R	R	R	R	R	S	R	R	R	R	S	S	R
573.13647	SRR5385986	Klebsiella pneumoniae KPN1751ec	29323230	S		R	R		S	R	R	R	R	S	S	R	S	S	S	S	R
573.13648	SRR5385985	Klebsiella pneumoniae KPN1752ec	29323230		R	R	R		R	R	R	R	R	S	S	R	S	R	R	R	R
573.13649	SRR5385984	Klebsiella pneumoniae KPN1753ec	29323230	S		R	R	R	S	R	R	R	R	S	S	R	S	S	S	S	R
573.13650	SRR5385983	Klebsiella pneumoniae KPN1754ec	29323230	S	R	R	R	R	S	R	R	R	R	R	S	R	S	R	R	R	R
573.13651	SRR5385982	Klebsiella pneumoniae KPN1755ec	29323230	S	R	R	R		R		R	R	S	S	R	S	R	R	S	S	S
573.13652	SRR5385981	Klebsiella pneumoniae KPN1756ec	29323230	S	R	R	R	R	R	R	R	R	R		S	R	S	R	R	S	R
573.13653	SRR5385980	Klebsiella pneumoniae KPN1757ec	29323230	R		R	R	S	S	R	R	R	R	S	S	R	S		S	R	R
573.13654	SRR5385979	Klebsiella pneumoniae KPN1758ec	29323230	S	R	R	R	R	S	R	R	R	R	S	S	R	S	R	R	S	R
573.13655	SRR5385978	Klebsiella pneumoniae KPN1759ec	29323230		R	R	R	R	R	R	R	R	R	S		R	R	R	S	R	R
573.13656	SRR5385977	Klebsiella pneumoniae KPN1760ec	29323230	S	R	R	R	S	R	R	R	R	R	S	S	S	S	R		S	S
573.13657	SRR5385976	Klebsiella pneumoniae KPN1761ec	29323230		R		R	S	R	R	R	R	R	S	R	R	R	R	S	R	R
573.13658	SRR5385975	Klebsiella pneumoniae KPN1763ec	29323230	S	R	S	R	S	R	R	R	R	R		R	R	R	R	R	S	R
573.13659	SRR5385974	Klebsiella pneumoniae KPN1764ec	29323230	S	R	R	R	R	S	R	R	R	R	S	S	R	S	S	S	S	R
573.13660	SRR5385972	Klebsiella pneumoniae KPN1766ec	29323230	S	R	R	R	R	S	R	R	R	S	S	S	S	S		S	R	R
573.13661	SRR5385971	Klebsiella pneumoniae KPN1767ec	29323230	S	R	S	R	S	R	R	R	R	R	R	R	R	R	R	R		R
573.13662	SRR5385970	Klebsiella pneumoniae KPN1768ec	29323230	S		R	R	R	S		R	R	S	R	S	S	S	S	R		R
573.13663	SRR5385969	Klebsiella pneumoniae KPN1769ec	29323230	S	R	R	R	S	S	R			S	S	S	S	S	S	S	S	S
573.13664	SRR5386418	Klebsiella pneumoniae KPN176ec	29323230	S	R	S	R	S	R			R	S	S	S	S	S	R	R	S	S
573.13665	SRR5385968	Klebsiella pneumoniae KPN1770ec	29323230	S	R	R	R	R	S	R	R	R	R	R	S	R	S	R	S	R	R
573.13666	SRR5385967	Klebsiella pneumoniae KPN1771ec	29323230	S	R	R	R	R	R	R	R	R	R	S	R	R	R	R	S	S	R
573.13667	SRR5385966	Klebsiella pneumoniae KPN1772ec	29323230	S	R	R	R	R	S	R	R	R	R	S	S	R	S	S	S		R
573.13668	SRR5385965	Klebsiella pneumoniae KPN1774ec	29323230	S	R	R	R	R	S	R	R	R	R	R	S	R	S		R	R	R
573.13669	SRR5385964	Klebsiella pneumoniae KPN1775ec	29323230	S	R		R	R	S	R	R	R	R	R	S	S	S		R	R	R
573.13670	SRR5385963	Klebsiella pneumoniae KPN1776ec	29323230		R	R	R	R	R	R	R	R	R	S	R	R	R	R	S	R	R
573.13671	SRR5385962	Klebsiella pneumoniae KPN1777ec	29323230	S	R	R	R		S	R	R	R	S	S	S	S	S	S	S	S	S
573.13672	SRR5385960	Klebsiella pneumoniae KPN1779ec	29323230	S	R	R	R	R	S	R	R	R	S	S	S	S	S	R	R	R	R
573.13673	SRR5386417	Klebsiella pneumoniae KPN177ec	29323230	S	R	R	R		S	R	R	R	R	R	S	R	S		R	R	R
573.13674	SRR5385959	Klebsiella pneumoniae KPN1781ec	29323230	S	R	R	R	R	S	R	R	R	R	R	S	R	S	R	R	R	R
573.13675	SRR5385958	Klebsiella pneumoniae KPN1782ec	29323230	S	R	R	R	R	S	R	R	R	R	R	S	S	S	S	R	R	R
573.13676	SRR5385957	Klebsiella pneumoniae KPN1783ec	29323230		R	R	R	R	R	R	R	R	R	S	R	R	R	R	S	R	R
573.13677	SRR5385956	Klebsiella pneumoniae KPN1784ec	29323230	S	R	R	R		S	R	R	R	R	S	S	R	S	S	S	S	R
573.13678	SRR5385955	Klebsiella pneumoniae KPN1785ec	29323230	S	R	R	R	R	S	R	R	R	R	R	S	R	S	R	R	R	R
573.13679	SRR5385954	Klebsiella pneumoniae KPN1786ec	29323230	S		R	R		S	R	R	R	R	S	S	S	S	S	S	S	R
573.13680	SRR5385953	Klebsiella pneumoniae KPN1788ec	29323230		R	R	R	R	R	R	R	R	R	S	R	R	R	R	S	R	R
573.13681	SRR5385952	Klebsiella pneumoniae KPN1789ec	29323230	S	R	R	R	R	S	R	R	R	R	R	S	R	S	S	R	R	R
573.13682	SRR5386416	Klebsiella pneumoniae KPN178ec	29323230	R	R	R	R		S	R	R	R	R	S	S	R	S	S	S	R	R
573.13683	SRR5386415	Klebsiella pneumoniae KPN179ec	29323230	S	R	R	R	R	S	R	R	R	R	S	S	R	S	R	S	S	R
573.13684	SRR5386414	Klebsiella pneumoniae KPN180ec	29323230	R	R	R	R	R	R	R	R	R	R	S	S	R	S	R		R	R
573.13685	SRR5385951	Klebsiella pneumoniae KPN1817ec	29323230	S	R	S	R	S	R	R	R	R	R	R	R	R	R	R	R	R	R
573.13686	SRR5385950	Klebsiella pneumoniae KPN1818ec	29323230	S	R	R	R	R	R	R	R	R	R	R	R	R	R	R	R	R	R
573.13687	SRR5385949	Klebsiella pneumoniae KPN1819ec	29323230	S			R	R	S	R	R	R	R	S	S	R	S	S	S	S	S
573.13688	SRR5386413	Klebsiella pneumoniae KPN181ec	29323230	S	R	R	R		R	R	R	R	R	R	S	R	S	R	R	S	R
573.13689	SRR5385947	Klebsiella pneumoniae KPN1821ec	29323230	S	R	S	R	S	R	R	R	R	R	S	R	R	R	R		S	R
573.13690	SRR5385946	Klebsiella pneumoniae KPN1824ec	29323230			R	R		S	R	R	R	R	S	S	R	S	R	S	R	R
573.13691	SRR5385945	Klebsiella pneumoniae KPN1826ec	29323230	S	R	R	R	R	R	R	R	R	R	S	R	R	R	R	R	R	R
573.13692	SRR5385944	Klebsiella pneumoniae KPN1827ec	29323230	S	R	S	R	S	R	R	R	R	R	S	R	R	R	R	R		R
573.13693	SRR5385943	Klebsiella pneumoniae KPN1828ec	29323230	S	R	S	R	S	R	R	R	R	R		R	R	R	R	R	S	R
573.13694	SRR5386412	Klebsiella pneumoniae KPN182ec	29323230	S	R	R	R	R	S	R	R	R	R	S	S	R	S	S	S	S	R
573.13695	SRR5385941	Klebsiella pneumoniae KPN1830ec	29323230	S	R	R	R	S	R	R	R	R	R	S	S	R	S	R		S	R
573.13696	SRR5385940	Klebsiella pneumoniae KPN1831ec	29323230	S	R	R	R	R	R	R	R	R	R	S	S	R	S	R		S	R
573.13697	SRR5385939	Klebsiella pneumoniae KPN1832ec	29323230	S	R	R	R	R		R	R	R	R	R	S	R	S		R	R	R
573.13698	SRR5385937	Klebsiella pneumoniae KPN1834ec	29323230	S	R	R	R	S	S	R	R	R	R	S	S	R	S	R	R	R	R
573.13699	SRR5385936	Klebsiella pneumoniae KPN1835ec	29323230		R	R	R	R	S	R	R	R	R	S	S	R	S	R	S	R	R
573.13700	SRR5385935	Klebsiella pneumoniae KPN1836ec	29323230	S	R	R	R	S	R	R	R	R	R	S	S	R	S			S	S
573.13701	SRR5387427	Klebsiella pneumoniae KPN1839ec	29323230	S	R	R	R	R	S	R	R	R	S	S	S	S	S	S	R	S	R
573.13702	SRR5386411	Klebsiella pneumoniae KPN183ec	29323230	S	R	R	R	R	S	R	R	R	R	S	S	R	S	S	S	S	R
573.13703	SRR5387426	Klebsiella pneumoniae KPN1840ec	29323230	S	R	R	R		S	R	R	R		S	S	S	S	S	R	R	R
573.13704	SRR5387425	Klebsiella pneumoniae KPN1841ec	29323230	S	R	R	R	R	R	R	R	R	R		R	R	R	R	R	R	R
573.13705	SRR5387424	Klebsiella pneumoniae KPN1842ec	29323230	S	R	S	R	R	S	R	R	R	S	S	S	S	S	R	S	S	S
573.13706	SRR5387423	Klebsiella pneumoniae KPN1843ec	29323230	S	R	R	R	R		R	R	R	R	R	S	R	S	R	S	R	R
573.13707	SRR5387422	Klebsiella pneumoniae KPN1844ec	29323230	R	R	R	R		R	R	R	R	R	R	R	R	R	R	S	R	R
573.13708	SRR5387421	Klebsiella pneumoniae KPN1845ec	29323230	S	R	R	R	R	S	R	R	R	R	R	S	R	S	S	R	R	R
573.13709	SRR5387419	Klebsiella pneumoniae KPN1847ec	29323230	S	R	R	R	R	R	R	R	R	R	R	S	R	S	S			R
573.13710	SRR5387418	Klebsiella pneumoniae KPN1848ec	29323230	S	R	R	R	R		R	R	R	R	R	S	R	S	S		S	R
573.13711	SRR5387417	Klebsiella pneumoniae KPN1849ec	29323230	S	R	S	R	S		R	R	R	R	R	S	R	S	R	R	S	R
573.13712	SRR5386410	Klebsiella pneumoniae KPN184ec	29323230	S	R	R	R	R	R	R	R	R	R	R	S	R	S	R	R	S	R
573.13713	SRR5387416	Klebsiella pneumoniae KPN1850ec	29323230	S	R	R	R	S	S	R	R	R	R	S	S	R	S	R	S	S	S
573.13714	SRR5387415	Klebsiella pneumoniae KPN1851ec	29323230	S	R	R	R	R	S	R	R	R	R	R	S	S	S		R	R	R
573.13715	SRR5387414	Klebsiella pneumoniae KPN1852ec	29323230		R	R	R	R	R	R	R	R	R	S	R	R	R	R	S	R	R
573.13716	SRR5387413	Klebsiella pneumoniae KPN1853ec	29323230	S	R	R	R	R	S	R	R	R	R	R	S	R	S		R		R
573.13717	SRR5387412	Klebsiella pneumoniae KPN1854ec	29323230	S	R	R	R	R	S	R	R	R	R	S	S	S	S	S	R		R
573.13718	SRR5387411	Klebsiella pneumoniae KPN1855ec	29323230	S	R	S	R	R	S	R	R	R	R	R	S	R	S	R		R	S
573.13719	SRR5387410	Klebsiella pneumoniae KPN1856ec	29323230	S	R	S	R	S		R	R	R	S	R	S	S	S	R	S		S
573.13720	SRR5387409	Klebsiella pneumoniae KPN1857ec	29323230	S	R	R	R	R	S	R	R	R	R	S	S	S	S		R		R
573.13721	SRR5387407	Klebsiella pneumoniae KPN1859ec	29323230		R	S	R	R	R	R	R	R	R	S	R	R	R	R	S	R	S
573.13722	SRR5386409	Klebsiella pneumoniae KPN185ec	29323230	S	R	R	R		R	R	R	R	R	S	R	R	R	R	S	S	R
573.13723	SRR5387406	Klebsiella pneumoniae KPN1860ec	29323230	S		R	R	R	S	R	R	R	R	S	S	R	S	S		S	S
573.13724	SRR5387405	Klebsiella pneumoniae KPN1861ec	29323230	S		S	R	R	S	R	R	R	R	S	S	R	S	S	R	S	R
573.13725	SRR5387404	Klebsiella pneumoniae KPN1862ec	29323230		R	R	R	R	R	R	R	R	R	S	R	R	R	R	R	R	R
573.13726	SRR5387403	Klebsiella pneumoniae KPN1863ec	29323230	S			R	R	S	R	R	R	S	R	S	S	S	S	R	R	R
573.13727	SRR5387402	Klebsiella pneumoniae KPN1864ec	29323230	S	R	R	R	R	R	R	R	R	R	S	S	R	S	R	S	S	R
573.13728	SRR5387401	Klebsiella pneumoniae KPN1865ec	29323230	S	R	R	R	R		R	R	R	R	S	S	R	S	R		R	R
573.13729	SRR5387400	Klebsiella pneumoniae KPN1866ec	29323230	S		R	R	R	S	R	R	R	R	S	S	R	S	S		S	S
573.13730	SRR5387399	Klebsiella pneumoniae KPN1867ec	29323230	S	R	R	R	R	S	R	R	R	S	R	S	S	S	S	R	R	R
573.13731	SRR5387398	Klebsiella pneumoniae KPN1868ec	29323230	S	R	R	R	S	R	R	R	R	R	R	R	R	R	R	R	S	R
573.13732	SRR5387397	Klebsiella pneumoniae KPN1869ec	29323230	S	R	R	R	R	S		R	R	S	S	S	S	S	S	S		R
573.13733	SRR5386408	Klebsiella pneumoniae KPN186ec	29323230	S		R	R	R	S	R	R	R	R	S	S	R	S	S	S	S	R
573.13734	SRR5387396	Klebsiella pneumoniae KPN1870ec	29323230	S	R	R	R	R	R	R	R	R	R	R	S	R	S	R			R
573.13735	SRR5387395	Klebsiella pneumoniae KPN1871ec	29323230	S		R	R	S	S	R	R	R		S	S	S	S	S	S	S	R
573.13736	SRR5387394	Klebsiella pneumoniae KPN1872ec	29323230	S	R	S	S	S	R	S		R	R	S	S	S	S		R	S	S
573.13737	SRR5387393	Klebsiella pneumoniae KPN1873ec	29323230	S	R	R	R		R	R	R	R	R	S	S	R	S	R		S	S
573.13738	SRR5387391	Klebsiella pneumoniae KPN1875ec	29323230	S	R	R	R	R	S	R	R	R	R	R	S	R	S	S	R	R	R
573.13739	SRR5387390	Klebsiella pneumoniae KPN1876ec	29323230	S	R	S	R	S	S			S	S	S	S	S	S	R	R	S	S
573.13740	SRR5387389	Klebsiella pneumoniae KPN1877ec	29323230	S	R	R	R	R	S	R	R	R	R	S		S	S		R	R	R
573.13741	SRR5387388	Klebsiella pneumoniae KPN1878ec	29323230	S	R	R	R	R	R	R	R	R	R	R	S	R	R	R	S	R	S
573.13742	SRR5387387	Klebsiella pneumoniae KPN1879ec	29323230	S	R	R	R	R		R	R	R	R	S	S	R	S	R	R		R
573.13743	SRR5386407	Klebsiella pneumoniae KPN187ec	29323230		R	R	R	R	S	R	R	R	R	S	S	R	S	R	S	R	S
573.13744	SRR5387386	Klebsiella pneumoniae KPN1880ec	29323230	S	R		R		S	R	R	R	R	S	S	R	S	R	S	R	R
573.13745	SRR5387385	Klebsiella pneumoniae KPN1881ec	29323230	S	R	S	R		S	R	R	R	S	R	S	S	S	R	S		S
573.13746	SRR5387384	Klebsiella pneumoniae KPN1882ec	29323230	S	R	R	R		R	R	R	R	R	S	R	R	R	R	R	R	R
573.13747	SRR5387383	Klebsiella pneumoniae KPN1883ec	29323230	S	R	S	R	S			R	R	R	R	S	R	S	R	R	R	R
573.13748	SRR5387382	Klebsiella pneumoniae KPN1884ec	29323230	S	R	R	R	R	S	S	R	R	S	S	S	S	S	S	S	S	S
573.13749	SRR5387379	Klebsiella pneumoniae KPN1888ec	29323230		R	R	R		S	R	R	R	R	S	S	R	S		S	R	R
573.13750	SRR5387378	Klebsiella pneumoniae KPN1889ec	29323230	R	R	R	R	R	R	R	R	R	R	R	S	R	S	R	R	R	R
573.13751	SRR5386406	Klebsiella pneumoniae KPN188ec	29323230	S	R	R	R	R	R	R	R	R	R	S	R	R	R	R	S	S	R
573.13752	SRR5387377	Klebsiella pneumoniae KPN1890ec	29323230	R	R	R	R	R	S	R	R	R	S	S	S	S	S	R	S	S	R
573.13753	SRR5387376	Klebsiella pneumoniae KPN1891ec	29323230	S	R	R	R		R	R	R	R	R	R	S	R		R		R	R
573.13754	SRR5387375	Klebsiella pneumoniae KPN1893ec	29323230	S	R	S	S	S	R	S		R	R	S	S		S		R	S	R
573.13755	SRR5387374	Klebsiella pneumoniae KPN1894ec	29323230	S	R	R	R	S	R	R	R	R	R	R	R	R	S	R	R		R
573.13756	SRR5387373	Klebsiella pneumoniae KPN1895ec	29323230		R	R	R	R	S	R	R	R	R	S	S	R	S	R	S	R	R
573.13757	SRR5387372	Klebsiella pneumoniae KPN1897ec	29323230	S	R	R	R	S	R	R	R	R	R	R	S	R	S	R	S		R
573.13758	SRR5387371	Klebsiella pneumoniae KPN1898ec	29323230	S	R	R	R	R	S	R	R	R	R	S	S	R	S	S	S	S	S
573.13759	SRR5386405	Klebsiella pneumoniae KPN189ec	29323230		R	R	R	R	S	R	R	R	R	S	S	R	S	R	S	R	S
573.13760	SRR5387368	Klebsiella pneumoniae KPN1901ec	29323230	S	R	R	R	S	R	R	R	R	R	R	S	R	S	R		R	R
573.13761	SRR5387367	Klebsiella pneumoniae KPN1902ec	29323230	S	R	R	R	S	R	R	R	R	R	R	S	R	S	R	R		R
573.13762	SRR5387366	Klebsiella pneumoniae KPN1903ec	29323230	S	R	R	R	R	S	R	R	R	R	S	S	R	S	R	S	S	S
573.13763	SRR5387365	Klebsiella pneumoniae KPN1904ec	29323230	S	R	S	S	S	R	S		R	S	S	S	S	S	R	R	S	R
573.13764	SRR5387364	Klebsiella pneumoniae KPN1905ec	29323230	S	R	R	R	S	S	R	R			S	S	S	S	S	S	S	S
573.13765	SRR5387363	Klebsiella pneumoniae KPN1906ec	29323230		R	R	R	R	S	R	R	R	R	S	S	R	S	R	S	R	R
573.13766	SRR5386404	Klebsiella pneumoniae KPN190ec	29323230	S	R	R	R	R		R	R	R	R	R	S	R	S	S	R		R
573.13767	SRR5387362	Klebsiella pneumoniae KPN1911ec	29323230	S		R	R		S	R	R	R		S	S	S	S	S	S	S	R
573.13768	SRR5387361	Klebsiella pneumoniae KPN1912ec	29323230	S	R	R	R		S		R	R	R	S	S	S	S	S	S	S	R
573.13769	SRR5387359	Klebsiella pneumoniae KPN1914ec	29323230	S	R	R	R	R	R	R	R	R	R	S	R	R	R	R	R	R	R
573.13770	SRR5387360	Klebsiella pneumoniae KPN1913ec	29323230	S	R	R	R	S	R	R	R	R	R	S	R	R	R	R	R		R
573.13771	SRR5387358	Klebsiella pneumoniae KPN1917ec	29323230	S	R	R	R	R		R	R	R	R	S	R	R	R	R	S	S	R
573.13772	SRR5387357	Klebsiella pneumoniae KPN1918ec	29323230	S	R	R	R	R	S	R	R	R	R	S	S	R	S	R	R		R
573.13773	SRR5386403	Klebsiella pneumoniae KPN191ec	29323230	S	R	R	R	R	R	R	R	R	R	S	R	R	R	R	R	R	R
573.13774	SRR5387356	Klebsiella pneumoniae KPN1920ec	29323230	S	R	R	R	R	S	R	R	R	R	R	S	R	S	S	R		R
573.13775	SRR5387355	Klebsiella pneumoniae KPN1921ec	29323230	S	R	R	R			R	R	R	R	S	S	R	S	R	S	S	S
573.13777	SRR5387353	Klebsiella pneumoniae KPN1925ec	29323230	S	R	R	R	R	R	R	R	R	R	R	S	R		R	R	S	R
573.13778	SRR5387352	Klebsiella pneumoniae KPN1926ec	29323230		R	R	R	R	R	R	R	R	R	S	R	R		R	S	R	R
573.13779	SRR5387351	Klebsiella pneumoniae KPN1927ec	29323230	S	R	R	R	R	S	R	R	R	R	S	S	R	S		R		R
573.13780	SRR5387350	Klebsiella pneumoniae KPN1928ec	29323230	S	R	S	R	S	R	R	R	R	R	R	S	R	S	R	R		S
573.13781	SRR5387349	Klebsiella pneumoniae KPN1929ec	29323230		R	R	R	S	R	R	R	R	R	S	R	R	R	R		R	R
573.13782	SRR5387348	Klebsiella pneumoniae KPN1930ec	29323230	S	R	S	R	S	S	R	R	R	R	S	S	R	S	R			R
573.13783	SRR5387347	Klebsiella pneumoniae KPN1931ec	29323230	S	R	R	R	S	R	R	R	R	R	S	R	R	R	R	S	S	R
573.13784	SRR5387346	Klebsiella pneumoniae KPN1932ec	29323230		R	R	R	R	R	R	R	R	R	S	R	R	R	R	S	R	R
573.13785	SRR5387345	Klebsiella pneumoniae KPN1933ec	29323230	S	R	R	R	R	R	R	R	R	R	S	S	R	S	R	R	S	R
573.13786	SRR5387344	Klebsiella pneumoniae KPN1934ec	29323230	S	R	R	R	R		R	R	R	R	S	S	R	S	R	S	R	S
573.13787	SRR5387343	Klebsiella pneumoniae KPN1936ec	29323230	S	R	R	R	R	S	R	R	R	R	S	S	R	S	R	S	S	S
573.13788	SRR5387342	Klebsiella pneumoniae KPN1937ec	29323230	S	R	R	R	R	R	R	R	R	R	S	R	R	R	R			R
573.13789	SRR5387341	Klebsiella pneumoniae KPN1938ec	29323230	S	R	R	R		R	R	R	R	R	R				R		R	S
573.13790	SRR5387339	Klebsiella pneumoniae KPN1940ec	29323230	S	R	R	R	R	R	R	R	R	R	S	R	R	R	R		R	R
573.13791	SRR5387338	Klebsiella pneumoniae KPN1941ec	29323230	S	R	R	R		S	R	R	R	R	R	S	R	S	S	R	R	R
573.13792	SRR5387337	Klebsiella pneumoniae KPN1942ec	29323230	S	R	R	R	R	S	R	R	R	R	R	S	S	S	S	R	R	R
573.13793	SRR5387335	Klebsiella pneumoniae KPN1946ec	29323230		R	R	R	R	R	R	R	R	R	S	R	R	R	R	R	R	R
573.13794	SRR5387334	Klebsiella pneumoniae KPN1947ec	29323230	S	R	R	R	R	S	R	R	R	R	S	S	S	S		R	R	R
573.13795	SRR5387333	Klebsiella pneumoniae KPN1948ec	29323230	S	R	R	R	R	S	R	R	R	R		S	R	S	R	S		R
573.13796	SRR5387332	Klebsiella pneumoniae KPN1949ec	29323230		R	R	R	R	R	R	R	R	R	S	R	R	R	R		R	R
573.13797	SRR5386401	Klebsiella pneumoniae KPN194ec	29323230		R	R	R	R	R	R	R	R	R	S	R	R	R	R	S	R	R
573.13798	SRR5387331	Klebsiella pneumoniae KPN1950ec	29323230		R	R	R	R	R	R	R	R	R	S	R	R	R	R	S	R	R
573.13799	SRR5387330	Klebsiella pneumoniae KPN1951ec	29323230	S	R	R	R	R	R	R	R	R	R	R	R	R	R	R		S	R
573.13800	SRR5387329	Klebsiella pneumoniae KPN1952ec	29323230	S	R	R	R	R		R	R	R	R	S	S	R	S	R		S	S
573.13801	SRR5387328	Klebsiella pneumoniae KPN1953ec	29323230	S			R	R		R	R	R	S	R	S	S	S	S	R		R
573.13802	SRR5387326	Klebsiella pneumoniae KPN1955ec	29323230		R	R	R		S	R	R	R	R	S	S	R	S			R	R
573.13803	SRR5387325	Klebsiella pneumoniae KPN1956ec	29323230		R	R	R			R	R	R	R	S	S	R	S	S		R	R
573.13804	SRR5387324	Klebsiella pneumoniae KPN1958ec	29323230	S	R	R	R	S	R	R	R	R	R	R	R	R	R	R	R		S
573.13805	SRR5387322	Klebsiella pneumoniae KPN1960ec	29323230	S	R	R	R	R		R	R	R	R	S	S	S	S		R		R
573.13806	SRR5387321	Klebsiella pneumoniae KPN1961ec	29323230			R	R			R	R	R	R	S	S	R	S	S	S	R	S
573.13807	SRR5387318	Klebsiella pneumoniae KPN1968ec	29323230	S	R	R	R	R	R	R	R	R	R	R	R	R	R	R	R	R	S
573.13808	SRR5386399	Klebsiella pneumoniae KPN196ec	29323230		R	R	R	R	R	R	R	R	R	S	R	R	R	R	S	R	R
573.13809	SRR5387316	Klebsiella pneumoniae KPN1973ec	29323230	S	R	R	R			R	R	R	R	R	S	R	S	S	R	R	R
573.13810	SRR5387315	Klebsiella pneumoniae KPN1974ec	29323230	S	R	R	R	R		R	R	R	R	R	S	R	S	R		S	R
573.13811	SRR5387314	Klebsiella pneumoniae KPN1975ec	29323230	S	R	S	R	S	R	R	R	R	R	R	R	R	R	R			R
573.13812	SRR5387313	Klebsiella pneumoniae KPN1976ec	29323230	S	R	R	R	R	R	R	R	R	R	R	R	R	R	R			R
573.13813	SRR5386398	Klebsiella pneumoniae KPN197ec	29323230	S	R	R	R	R		R	R	R	R	R	S	R	S	R			S
573.13814	SRR5387311	Klebsiella pneumoniae KPN1980ec	29323230	S	R	R	R		S	R	R	R	R	R	S	R	S		S	R	R
573.13815	SRR5387310	Klebsiella pneumoniae KPN1981ec	29323230	S	R	R	R		S	R	R	R	R	S	S	S	S		R		R
573.13816	SRR5387308	Klebsiella pneumoniae KPN1983ec	29323230	S	R	R	R	R	R	R	R	R	R	R	R	R	R	R	R		R
573.13817	SRR5387307	Klebsiella pneumoniae KPN1984ec	29323230	S	R	R	R	R	S	R	R	R	R	S	S	S	S	S	R		R
573.13818	SRR5387306	Klebsiella pneumoniae KPN1985ec	29323230	S	R	R	R	R	S	R	R	R	R	S	S	R	S	S	R		R
573.13819	SRR5387305	Klebsiella pneumoniae KPN1986ec	29323230	S	R	R	R	R	R	R	R	R	R	R	R	R	R	R	R	R	R
573.13820	SRR5387304	Klebsiella pneumoniae KPN1987ec	29323230	S	R	R	R	R		R	R	R	R	S	S		S	R		S	R
573.13821	SRR5387303	Klebsiella pneumoniae KPN1988ec	29323230	S	R	R	R	R		R	R	R	R	S	S	R	S	R	S	R	S
573.13822	SRR5387302	Klebsiella pneumoniae KPN1989ec	29323230	S	R	R	R	R		R	R	R	R	S	S	S	S	R		S	R
573.13823	SRR5386397	Klebsiella pneumoniae KPN198ec	29323230	S	R	R	R	R	S	R	R	R	R	S	S	R	S		S	R	R
573.13824	SRR5387301	Klebsiella pneumoniae KPN1991ec	29323230			R	R			R	R	R	R	S	S	R	S	S	S	R	R
573.13825	SRR5387300	Klebsiella pneumoniae KPN1992ec	29323230	S	R	R	R	R	S	R	R	R	R	S	S	S	S		R	R	R
573.13826	SRR5387299	Klebsiella pneumoniae KPN1993ec	29323230	S	R	R	R	R	R	R	R	R	R	R	S	R	S	S	R	R	S
573.13827	SRR5387298	Klebsiella pneumoniae KPN1994ec	29323230	S	R	R	R	R	R	R	R	R	R	R	S	R	S	R	R	R	R
573.13828	SRR5387296	Klebsiella pneumoniae KPN1997ec	29323230	S	R	R	R	R	R	R	R	R	R	R	S	R	S	R	R	R	R
573.13829	SRR5387295	Klebsiella pneumoniae KPN1998ec	29323230		R	R	R	S	S	R	R	R	R	S	S	R	S	R	R	R	R
573.13830	SRR5387294	Klebsiella pneumoniae KPN1999ec	29323230	S	R	S	R	S	R	R	R	R	R	R	S	R	S	R	S		R
573.13831	SRR5387293	Klebsiella pneumoniae KPN2000ec	29323230	S	R	R	R	R	R	R	R	R	R	R	R	R	R	R	R	S	R
573.13832	SRR5387291	Klebsiella pneumoniae KPN2002ec	29323230	S	R	R	R	R	S	R	R	R	R	S	S	R	S	S	S	S	S
573.13833	SRR5387290	Klebsiella pneumoniae KPN2003ec	29323230	S	R	R	R	R	S	R	R	R	R	R	S	S	S	S	R	R	R
573.13834	SRR5387289	Klebsiella pneumoniae KPN2004ec	29323230	S	R	S	R	S	R	S			S	S	S	S	S	R	R	S	S
573.13835	SRR5387288	Klebsiella pneumoniae KPN2005ec	29323230	S	R	S	R		S	S	R	R		R	S	S	S	S	R		R
573.13836	SRR5387287	Klebsiella pneumoniae KPN2006ec	29323230	S	R	S	R		R	R	R	R	R	R	R	R	R	R	S	S	R
573.13838	SRR5387285	Klebsiella pneumoniae KPN2008ec	29323230			R	R	S	S	R	R	R	R	S	S	R	S		S	R	R
573.13839	SRR5387284	Klebsiella pneumoniae KPN2009ec	29323230	S	R	R	R	R	S	R	R	R	R	S	S	R	S	R	R		R
573.13840	SRR5386395	Klebsiella pneumoniae KPN200ec	29323230		R	R	R	R		R	R	R	R	S	R	R	S	R	S	R	R
573.13841	SRR5387283	Klebsiella pneumoniae KPN2010ec	29323230	S		R	R		S	R	R	R	R	R	S	S	S	S	R	R	R
573.13842	SRR5387282	Klebsiella pneumoniae KPN2011ec	29323230	S	R	R	R	R	R	R	R	R	R	S	R	R	R	R		R	R
573.13843	SRR5387281	Klebsiella pneumoniae KPN2012ec	29323230	S	R	R	R	R	S	R	R	R		S	S	S	S	S	R	S	R
573.13844	SRR5387280	Klebsiella pneumoniae KPN2013ec	29323230	S	R	S	R	S	R	R		R	S	S	S	S	S	R	R	S	R
573.13845	SRR5387279	Klebsiella pneumoniae KPN2015ec	29323230	S	R	S	R	S	R	R		R	S	S	S	S	S	R	R	S	R
573.13846	SRR5387278	Klebsiella pneumoniae KPN2016ec	29323230	S	R	R	R	R	R	R	R	R	R	S	R	R	R	R	S	S	R
573.13847	SRR5387277	Klebsiella pneumoniae KPN2017ec	29323230	S	R	R	R	R	R	R	R	R	R	S	R	R	R	R	R	R	R
573.13848	SRR5387275	Klebsiella pneumoniae KPN2019ec	29323230	S	R	R	R	R	S	R	R	R	R	S	S	S	S		S	R	R
573.13849	SRR5386394	Klebsiella pneumoniae KPN201ec	29323230	R	R	R	R	R	R	R	R	R	R	S	R	R	R	R	S	R	R
573.13850	SRR5387274	Klebsiella pneumoniae KPN2020ec	29323230		R	R	R	R	R	R	R	R	R	S	R	R	R	R		R	R
573.13851	SRR5387271	Klebsiella pneumoniae KPN2023ec	29323230	S	R	R	R			R	R	R	R	S	S	R	S	R	S	R	S
573.13852	SRR5387273	Klebsiella pneumoniae KPN2021ec	29323230		R	R	R	R	R	R	R	R	R	S	R	R	R	R		R	R
573.13853	SRR5387270	Klebsiella pneumoniae KPN2024ec	29323230	S	R	S	R	S	S			S	S	S	S	S	S	R	R	S	S
573.13854	SRR5387269	Klebsiella pneumoniae KPN2026ec	29323230	S	R	R	R		R	R	R	R	R	S	R	R	R	R	R	S	R
573.13855	SRR5387268	Klebsiella pneumoniae KPN2027ec	29323230	S	R		R	S	R	R	R	R	R	R	R	R	R	R			R
573.13856	SRR5387266	Klebsiella pneumoniae KPN2029ec	29323230	S		R	R		S	R	R	R	R	R	S	R	S		S	R	R
573.13857	SRR5386393	Klebsiella pneumoniae KPN202ec	29323230	S	R	R	R	R	S	R	R	R	R	S	S	R	S	S	S	S	R
573.13858	SRR5387264	Klebsiella pneumoniae KPN2031ec	29323230	S	R	R	R	R	R	R	R	R	R	R	S	R	S	R	R	R	R
573.13859	SRR5387263	Klebsiella pneumoniae KPN2032ec	29323230	S	R	R	R	R	S	R	R	R	R	R	S	R	S		R	R	R
573.13860	SRR5387262	Klebsiella pneumoniae KPN2034ec	29323230	S		R	R		S		R	R	R	S	S	R	S	S	S	S	S
573.13861	SRR5387261	Klebsiella pneumoniae KPN2035ec	29323230	R	R	R	R	R	R	R	R	R	R	S	R	R	R	R	S	R	R
573.13862	SRR5387260	Klebsiella pneumoniae KPN2036ec	29323230		R	R	R		S	R	R	R	R	S	S	R	S	R	S	R	R
573.13863	SRR5387259	Klebsiella pneumoniae KPN2037ec	29323230	S	R	R	R	R	R	R	R	R	R	R	S	R	S	R	R	R	R
573.13864	SRR5387258	Klebsiella pneumoniae KPN2038ec	29323230	S	R	R	R	R	R	R	R	R	R	R	S	R		R	R	R	R
573.13865	SRR5387257	Klebsiella pneumoniae KPN2039ec	29323230	S		R	R	S	R	R	R	R	R	S	R	R	R	R	R	S	R
573.13866	SRR5387256	Klebsiella pneumoniae KPN2040ec	29323230	S	R	R	R	R	R	R	R	R	R	R		R	R	R	R	S	R
573.13867	SRR5387255	Klebsiella pneumoniae KPN2041ec	29323230		R	R	R	R	R	R	R	R	R	S	R	R	R	R		R	S
573.13868	SRR5387254	Klebsiella pneumoniae KPN2042ec	29323230	S	R	S	R	S	S	S	R	R	R	S	S	R	S	S	R		R
573.13869	SRR5387253	Klebsiella pneumoniae KPN2043ec	29323230	S	R	R	R	R	R	R	R	R	R	R	S	R	S	R	R	R	R
573.13870	SRR5387252	Klebsiella pneumoniae KPN2044ec	29323230	S	R	R	R	R	S	R	R	R	S	S	S	S	S	S	S	S	S
573.13871	SRR5387251	Klebsiella pneumoniae KPN2045ec	29323230	S	R	R	R		S	R	R	R	R	R	S	R	S	S	R	R	R
573.13872	SRR5387250	Klebsiella pneumoniae KPN2046ec	29323230	S	R	R	R	R	R	R	R	R	R	S	R	R	R	R	R		R
573.13873	SRR5387249	Klebsiella pneumoniae KPN2047ec	29323230	S	R	R	R	R	R	R	R	R	R	R	S	R	S	R	R	S	S
573.13874	SRR5387248	Klebsiella pneumoniae KPN2048ec	29323230	S			R	R	S		R	R	S	R	S	S	S	S	R		R
573.13875	SRR5386392	Klebsiella pneumoniae KPN204ec	29323230	S	R	R	R	R	S	R	R	R	R	S	S	R	S	S	R		R
573.13876	SRR5387247	Klebsiella pneumoniae KPN2050ec	29323230	S		R	R	S	S	R	R	R	R	S	S	R	S	S	S	R	R
573.13877	SRR5387245	Klebsiella pneumoniae KPN2052ec	29323230			R	R		S	R	R	R	R	S	S	R	S		S	R	R
573.13878	SRR5387244	Klebsiella pneumoniae KPN2053ec	29323230	S	R	R	R		S	R	R	R	R	R	S	R	S	S	S	R	R
573.13879	SRR5387243	Klebsiella pneumoniae KPN2054ec	29323230	S	R	R	R	R	R	R	R	R	R	S	R	R	R	R	R	R	R
573.13880	SRR5387242	Klebsiella pneumoniae KPN2055ec	29323230	S	R	S	R	R	R	R	R	R	R	R	S	R	S	S	R		R
573.13881	SRR5387241	Klebsiella pneumoniae KPN2056ec	29323230	S	R	R	R	R	R	R	R	R	R	S	R	R	R	R		S	R
573.13882	SRR5387239	Klebsiella pneumoniae KPN2058ec	29323230	S	R	R	R	R	S	R	R	R	R	S	S	S	S	S	R		R
573.13883	SRR5387238	Klebsiella pneumoniae KPN2060ec	29323230	S	R	R	R			R	R	R	R	S	S	R	S	R		S	R
573.13884	SRR5386391	Klebsiella pneumoniae KPN205ec	29323230	S	R	R	R	R	S	R	R	R	R	S	S	R	S	S	R		R
573.13885	SRR5387237	Klebsiella pneumoniae KPN2061ec	29323230	S	R	R	R	R	S	R	R	R	R	S	S	R	S	S	S	S	S
573.13886	SRR5387236	Klebsiella pneumoniae KPN2062ec	29323230	S	R	R	R		R	R	R	R	R	R	S	R	S	R	S		R
573.13887	SRR5387235	Klebsiella pneumoniae KPN2063ec	29323230	S	R	R	R	R	R	R	R	R	R	S	R	R	R	R		S	R
573.13888	SRR5387234	Klebsiella pneumoniae KPN2064ec	29323230	S	R	R	R		S	R	R	R	R	S	S	R	S	S	R		R
573.13889	SRR5387233	Klebsiella pneumoniae KPN2065ec	29323230	S	R	R	R	R	S	R	R	R	R	R	S	R	S	S	R	R	R
573.13890	SRR5387232	Klebsiella pneumoniae KPN2066ec	29323230	S	R	R	R		S		R	R	R	R	S	R	S	S	R	R	R
573.13891	SRR5387231	Klebsiella pneumoniae KPN2067ec	29323230	S	S	S	R	S		R	R	R		S	S	S	S	S	R		R
573.13892	SRR5387230	Klebsiella pneumoniae KPN2069ec	29323230	S	R	R	R	R	S	R	R	R	R	S	S	R	S	S	S	R	S
573.13893	SRR5386390	Klebsiella pneumoniae KPN206ec	29323230		R	R	R	R		R	R	R	R	S	S	R	S	R	R	R	R
573.13894	SRR5387229	Klebsiella pneumoniae KPN2070ec	29323230	S	R		R	S		R	R	R	R	R	R	R	R	R	R		R
573.13895	SRR5387227	Klebsiella pneumoniae KPN2072ec	29323230	R		R	R	S	S	R	R	R	R	S	S	R	S	S	S	R	R
573.13896	SRR5387226	Klebsiella pneumoniae KPN2073ec	29323230		R		R		R	R	R	R	R	R	S	R		R	R	R	R
573.13897	SRR5387225	Klebsiella pneumoniae KPN2075ec	29323230	S	R	R	R	R	S	R	R	R	S	S	S	S	S	R	R	R	R
573.13898	SRR5387224	Klebsiella pneumoniae KPN2076ec	29323230	S	R	R	R	R	S	R	R	R	R	S	S	R	S	R	S	R	R
573.13899	SRR5387223	Klebsiella pneumoniae KPN2077ec	29323230	S	S	S	R	S	S	S	R	R	R	S	S		S	S	S	S	R
573.13900	SRR5387222	Klebsiella pneumoniae KPN2078ec	29323230	S	R	R	R		R	R	R	R	R	R	R	R	R	R	R	R	S
573.13901	SRR5387221	Klebsiella pneumoniae KPN2079ec	29323230	S	R	R	R	R		R	R	R	R	R	S	R	S	S	R		R
573.13902	SRR5386389	Klebsiella pneumoniae KPN207ec	29323230	S	R	R	R		S	R	R	R	R	R	S	R	S	S	R	R	R
573.13903	SRR5387220	Klebsiella pneumoniae KPN2080ec	29323230	S	R	R	R	R	S	R	R	R	R	S	S	R	S	S		S	S
573.13904	SRR5387219	Klebsiella pneumoniae KPN2081ec	29323230		R	R	R	R		R	R	R	R	S	S	R	S	R	S	R	R
573.13905	SRR5387218	Klebsiella pneumoniae KPN2082ec	29323230	S	R	R	R	R		R	R	R	R	R	R	R	R	R	S	R	S
573.13906	SRR5387217	Klebsiella pneumoniae KPN2083ec	29323230	S	R	R	R		R	R	R	R	R	R	S	R	S	R	S		R
573.13907	SRR5387216	Klebsiella pneumoniae KPN2084ec	29323230	S	R	R	R	R		R	R	R	R	R	S	R	S	R			R
573.13908	SRR5387215	Klebsiella pneumoniae KPN2085ec	29323230	S	R	R	R	R	R	R	R	R	R		R	R	R	R	S	R	S
573.13909	SRR5387214	Klebsiella pneumoniae KPN2086ec	29323230	S	R	R	R	R	R	R	R	R	R	R	R	R	R	R	R		R
573.13910	SRR5387213	Klebsiella pneumoniae KPN2087ec	29323230	S	R	R	R			R	R	R	R	S	S	R	S	S	S		R
573.13911	SRR5387212	Klebsiella pneumoniae KPN2088ec	29323230	S	R	R	R	R	R	R	R	R	R		R	R	R	R	S	R	S
573.13912	SRR5386388	Klebsiella pneumoniae KPN208ec	29323230	S	R	R	R	R	S	R	R	R	R	R	S	R	S	R	S		S
573.13913	SRR5387211	Klebsiella pneumoniae KPN2090ec	29323230	S	R	R	R	R	R	R	R	R	R	R	R	R	R	R	S	R	S
573.13914	SRR5387210	Klebsiella pneumoniae KPN2091ec	29323230	S		R	R		S		R	R	R	S	S	S	S	S	S	S	R
573.13915	SRR5387209	Klebsiella pneumoniae KPN2092ec	29323230	S	R	R	R			R	R	R	R	S	S	R	S	R	S	R	S
573.13916	SRR5387208	Klebsiella pneumoniae KPN2093ec	29323230	S	R	R	R	R	R	R	R	R	R	R	R	R	R	R	R	R	R
573.13917	SRR5387207	Klebsiella pneumoniae KPN2094ec	29323230		R	R	R	R		R	R	R	R	S	S	R	S	R		R	R
573.13918	SRR5387203	Klebsiella pneumoniae KPN2098ec	29323230	S	R	R	R	R		R	R	R	R	R	R	R	R	R	R		S
573.13919	SRR5387202	Klebsiella pneumoniae KPN2099ec	29323230	S	R	R	R	R	R	R	R	R	R	R	R	R	R	R			R
573.13920	SRR5386387	Klebsiella pneumoniae KPN209ec	29323230		R	R	R	R	R	R	R	R	R	S	R	R	R	R	S	R	S
573.13921	SRR5387201	Klebsiella pneumoniae KPN2100ec	29323230	S	R	R	R	R		R	R	R	R	S	S	R	S	R		R	R
573.13922	SRR5387200	Klebsiella pneumoniae KPN2101ec	29323230	S	R	R	R	R	R	R	R	R	R	R	S	R	S	R	R		S
573.13923	SRR5387199	Klebsiella pneumoniae KPN2103ec	29323230		R	R	R	R		R	R	R	R	S	R	R	R	R	S	R	R
573.13924	SRR5387197	Klebsiella pneumoniae KPN2105ec	29323230	S	R	R	R	R		S	R	R	S	S	S	S	S	S	S	S	S
573.13925	SRR5387196	Klebsiella pneumoniae KPN2106ec	29323230	S	R	R	R		S	R	R	R	S	S	S	S	S	R	R	S	R
573.13926	SRR5387195	Klebsiella pneumoniae KPN2108ec	29323230		R	R	R	R	R	R	R	R	R	R	S	R	S	R	R	R	R
573.13927	SRR5387194	Klebsiella pneumoniae KPN2109ec	29323230	S	R	R	R	R	S	R	R	R	R	S	S	R	S	S	S	S	S
573.13928	SRR5386386	Klebsiella pneumoniae KPN210ec	29323230	S	S	R	R	S	S	R		S	S		S	S	S	S	S		S
573.13929	SRR5387193	Klebsiella pneumoniae KPN2111ec	29323230	S	R	R	R	R	S	R	R	R	R	S	S	S	S		R		R
573.13930	SRR5387192	Klebsiella pneumoniae KPN2113ec	29323230	S	R	R	R	R	R	R	R	R	R	R	R	R	R	R	R		S
573.13931	SRR5387191	Klebsiella pneumoniae KPN2114ec	29323230		R	R	R	R		R	R	R	R	S	R	R	R	R		R	S
573.13932	SRR5387190	Klebsiella pneumoniae KPN2115ec	29323230	S	R		R	R		R	R	R	R	S	S	R	S	R	R	R	R
573.13933	SRR5387189	Klebsiella pneumoniae KPN2116ec	29323230			R	R	R	R	R	R	R	R	S	R	R	R			R	R
573.13934	SRR5387187	Klebsiella pneumoniae KPN2118ec	29323230	S	R	S	R	R	S	R	R	R	R	S	S	R	S	S	S	R	R
573.13935	SRR5387185	Klebsiella pneumoniae KPN2121ec	29323230	S	R	R	R	R		R	R	R	S	S	S	S	S		R	R	R
573.13936	SRR5387184	Klebsiella pneumoniae KPN2122ec	29323230	S	S		R	S		S	R	R	R	S	S	R	S	S	R	S	R
573.13937	SRR5387181	Klebsiella pneumoniae KPN2125ec	29323230		R	R	R	R	R	R	R	R	R	S	R	R	R	R	S	R	R
573.13938	SRR5387179	Klebsiella pneumoniae KPN2127ec	29323230	S	R	R	R	R	R	R	R	R	R	S	R	R	R	R	S	S	R
573.13939	SRR5387178	Klebsiella pneumoniae KPN2128ec	29323230		R	R	R	R	R	R	R	R	R	S	R	R	R	R	S	R	S
573.13940	SRR5387177	Klebsiella pneumoniae KPN2129ec	29323230		R	R	R		R	R	R	R	R	S	R	R	R	R		R	S
573.13941	SRR5387176	Klebsiella pneumoniae KPN2130ec	29323230	S	R	R	R	R		S	R	R	R	S	R	R		R	R	S	R
573.13942	SRR5386383	Klebsiella pneumoniae KPN213ec	29323230		R	R	R		R	R	R	R	R	S	R	R	R	R	S	R	R
573.13943	SRR5387175	Klebsiella pneumoniae KPN2149ec	29323230	S	R	R	R			R	R	R	R	S	S		S	R		S	R
573.13944	SRR5387173	Klebsiella pneumoniae KPN2151ec	29323230	S	R	R	R	S	S		R	R	R	S	R	R		R	R	S	R
573.13945	SRR5387172	Klebsiella pneumoniae KPN2152ec	29323230	S	R	R	R	R	S	R	R	R	R	S	S	R	S	R	R	R	R
573.13946	SRR5387170	Klebsiella pneumoniae KPN2154ec	29323230	S	R	R	R	R	R	R	R	R	R	R	S	R	S	S	R	R	R
573.13947	SRR5387169	Klebsiella pneumoniae KPN2155ec	29323230	S	R	R	R	S	R	R	R	R	R	S	R	R	R	R			R
573.13948	SRR5387168	Klebsiella pneumoniae KPN2156ec	29323230		R	R	R	S	R	R	R	R	R	S	S	R	S	R	R	R	R
573.13949	SRR5387167	Klebsiella pneumoniae KPN2157ec	29323230	S		R	R	R	S	R	R	R	R	S	S	R	S	S	R	S	R
573.13950	SRR5387166	Klebsiella pneumoniae KPN2158ec	29323230	S	R	R	R	R	S	R	R	R	R	S	S	R	S		R	R	R
573.13951	SRR5387165	Klebsiella pneumoniae KPN2159ec	29323230		R	R	R	R	R	R	R	R	R	S	R	R	R	R	S	R	R
573.13952	SRR5387164	Klebsiella pneumoniae KPN2160ec	29323230	S	R	R	R	R	R	R	R	R	R	S	R	R	R	R		S	R
573.13953	SRR5387162	Klebsiella pneumoniae KPN2162ec	29323230			R	R	R	S	R	R	R	R	S	S	R	S	R	S	R	S
573.13954	SRR5387161	Klebsiella pneumoniae KPN2163ec	29323230	S	R	S	R	S		R	R	R	R	S	R	R	R	R	S	S	R
573.13955	SRR5387159	Klebsiella pneumoniae KPN2166ec	29323230	S	R	R	R			R	R	R	R	R	R	R	R	R	R	R	S
573.13956	SRR5387158	Klebsiella pneumoniae KPN2167ec	29323230	S	R	S	R	S		R	R	R	R	S	R	R	R	R	S	S	R
573.13957	SRR5387157	Klebsiella pneumoniae KPN2168ec	29323230	S	R	R	R	R	S		R	R	R	S	R	R		R	R	S	R
573.13958	SRR5387156	Klebsiella pneumoniae KPN2169ec	29323230	S	R	R	R	R	R	R	R	R	R	R	R	R	R	R	S	S	R
573.13959	SRR5386381	Klebsiella pneumoniae KPN216ec	29323230	S	R	R	R	S	S	R	R	R	R	R	S	R	S		R	S	R
573.13960	SRR5387155	Klebsiella pneumoniae KPN2171ec	29323230		R	R	R	R	R	R	R	R	R	S	R	R	R	R	S	R	R
573.13961	SRR5387154	Klebsiella pneumoniae KPN2172ec	29323230	S	R	R	R		R	R	R	R	R	R	R	R	R	R	S	S	R
573.13962	SRR5387153	Klebsiella pneumoniae KPN2173ec	29323230	S			S	S	S	R		S	R	S	S	R	S	S	R		S
573.13963	SRR5387152	Klebsiella pneumoniae KPN2174ec	29323230	S	R	R	R			R	R	R	R	R	S	R	S	R	R		R
573.13964	SRR5386380	Klebsiella pneumoniae KPN217ec	29323230	S	R	R	R	R	R	R	R	R	R	R	S	R	S	R	R	R	R
573.13965	SRR5386379	Klebsiella pneumoniae KPN218ec	29323230	S	R	R	R	R		R	R	R	R	S	R	R	R	R	R	S	R
573.13966	SRR5386378	Klebsiella pneumoniae KPN219ec	29323230	S	R	R	R	R	S	R	R	R	R	R	S	R	S	S	R	R	R
573.13967	SRR5386377	Klebsiella pneumoniae KPN220ec	29323230	S	R	S	S	S	R	S		R	S	S	S	S	S		R	S	R
573.13968	SRR5386376	Klebsiella pneumoniae KPN221ec	29323230	S	R	R	R	R		S	R	R	R	S	S	R	S	S	S	S	S
573.13969	SRR5386375	Klebsiella pneumoniae KPN222ec	29323230	S	R	R	R	R	S	R	R	R	R	S	S	R	S	S	R		R
573.13970	SRR5386374	Klebsiella pneumoniae KPN223ec	29323230	S	R	R	R	R	S	R	R	R	R	S	S	R	S	S	S	S	R
573.13971	SRR5386373	Klebsiella pneumoniae KPN224ec	29323230	S	R	R	R	R	R	R	R	R	R	S	R	R	R	R	S	S	R
573.13972	SRR5386372	Klebsiella pneumoniae KPN226ec	29323230	S	R	R	R	R	S	R	R	R	R	R	S	R	S		S	R	R
573.13973	SRR5386371	Klebsiella pneumoniae KPN227ec	29323230	S	R	R	R	R	R	R	R	R	R	R	R	R	R	R	S		R
573.13974	SRR5386370	Klebsiella pneumoniae KPN228ec	29323230		R	R	R		R	R	R	R	R	R	S	R	S	R	S	R	S
573.13975	SRR5386369	Klebsiella pneumoniae KPN230ec	29323230		R	R	R	R	R	R	R	R	R	S	R	R	R	R	S	R	R
573.13976	SRR5386368	Klebsiella pneumoniae KPN231ec	29323230	S	R	R	R	R	S	R	R	R	R	S	S	R	S	S	S	S	S
573.13977	SRR5386367	Klebsiella pneumoniae KPN232ec	29323230			R	R		S	R	R	R	R	S	S	R	S	S	S	R	S
573.13978	SRR5386366	Klebsiella pneumoniae KPN233ec	29323230		R	R	R	R	R	R	R	R	R	S	R	R	R	R	S	R	R
573.13979	SRR5386365	Klebsiella pneumoniae KPN234ec	29323230	S	R	R	R		R	R	R	R	R	R	S	R	S	R	R	S	R
573.13980	SRR5386364	Klebsiella pneumoniae KPN235ec	29323230	S	R	S	S	S	S	S		S	S	S	S	S	S	R	S	S	S
573.13981	SRR5386363	Klebsiella pneumoniae KPN236ec	29323230		R		R	R	R	R	R	R	R	S	R	R	R	R	S	R	S
573.13982	SRR5386362	Klebsiella pneumoniae KPN237ec	29323230	S	R	R	R		R	R	R	R	R	R	S	R	S	R	R	S	R
573.13983	SRR5386361	Klebsiella pneumoniae KPN238ec	29323230	S	R	R	R		R	R	R	R	R	R	S	R	S	R	R	S	R
573.13984	SRR5386359	Klebsiella pneumoniae KPN240ec	29323230	S	R	R	R	R	S	R	R	R	R	R	S	R	S		R	R	R
573.13985	SRR5386358	Klebsiella pneumoniae KPN244ec	29323230	S	R		R	R	S	R	R	R	R	S	S	R	S	S	R		R
573.13986	SRR5386357	Klebsiella pneumoniae KPN245ec	29323230		R	R	R	R	R	R	R	R	R	S	R	R		R	S	R	R
573.13987	SRR5386356	Klebsiella pneumoniae KPN246ec	29323230	S	R	R	R	R	S	R	R	R	R	R	S	R	S	R	R	R	R
573.13988	SRR5386355	Klebsiella pneumoniae KPN247ec	29323230	S	R	R	R	R	S	R	R	R	R	R	S	R	S	R	R	R	R
573.13989	SRR5386354	Klebsiella pneumoniae KPN248ec	29323230		R	R	R	R	R	R	R	R	R	S	R	R	R	R	S	R	R
573.13990	SRR5386353	Klebsiella pneumoniae KPN249ec	29323230	S	R	R	R		R	R	R	R	R	R	R	R	R	R	R		R
573.13991	SRR5386352	Klebsiella pneumoniae KPN250ec	29323230		R	R	R	R	R	R	R	R	R	S	R	R	R	R	S	R	R
573.13992	SRR5386351	Klebsiella pneumoniae KPN251ec	29323230	S	R	R	R		S	R	R	R	R	R	S	R	S	S	R		R
573.13993	SRR5386350	Klebsiella pneumoniae KPN252ec	29323230	R	R	R	R	R	R	R	R	R	S	S	S	S	S	R	S	R	S
573.13994	SRR5386349	Klebsiella pneumoniae KPN254ec	29323230	S	R	R	R	R	S	R	R	R	R	S	S	R	S		R		R
573.13995	SRR5386347	Klebsiella pneumoniae KPN256ec	29323230	S		R	R	R	S		R	R	S	S	S	S	S	S	S	S	S
573.13996	SRR5386346	Klebsiella pneumoniae KPN257ec	29323230	S	R	R	R	R	S	R	R	R	R	R	S	R	S	R	R	R	R
573.13997	SRR5386345	Klebsiella pneumoniae KPN258ec	29323230		R	R	R	R	R	R	R	R	R	S	R	R		R	S	R	R
573.13998	SRR5386344	Klebsiella pneumoniae KPN259ec	29323230	R	R	R	R	R	S	R	R	R	R	S	S	R	S	R	S	R	S
573.13999	SRR5386343	Klebsiella pneumoniae KPN260ec	29323230	R	R	R	R	R	S	R	R	R	R	R	S	R	S	R	S	R	R
573.14000	SRR5387147	Klebsiella pneumoniae KPN261ec	29323230		R	R	R	R	R	R	R	R	R	S	S	R	R	R	S	R	R
573.14001	SRR5386341	Klebsiella pneumoniae KPN262ec	29323230	S	R	R	R	S	R	R	R	R	R	S	R	R	R	R	S	S	S
573.14002	SRR5386340	Klebsiella pneumoniae KPN263ec	29323230	S	R	R	R	R	R	R	R	R	R	R	S	R	R	R	R		R
573.14003	SRR5386339	Klebsiella pneumoniae KPN264ec	29323230			R	R		S	R	R	R	R	S	S	R	S	S	S	R	S
573.14004	SRR5386338	Klebsiella pneumoniae KPN265ec	29323230	S	R	R	R	R		R	R	R	R	S	S	R	S	R			R
573.14005	SRR5386337	Klebsiella pneumoniae KPN267ec	29323230	S	R	R	R	S	R	R	R	R	R	S	R	R	R	R	S	S	R
573.14006	SRR5386336	Klebsiella pneumoniae KPN268ec	29323230	S	R	R	R	R	S	R	R	R	R	R	S	R	S	R	S	R	R
573.14007	SRR5386335	Klebsiella pneumoniae KPN269ec	29323230	S	R	R	R	R	R	R	R	R	R	S	S	R	S		R	S	S
573.14008	SRR5386334	Klebsiella pneumoniae KPN270ec	29323230	S	R	R	R	R	S	R	R	R	R	S	S	R	S	S	S	S	R
573.14009	SRR5386333	Klebsiella pneumoniae KPN271ec	29323230	S	R	S	R	S	R	R	R	R	R	R	R	R	R	R	S	S	S
573.14010	SRR5386332	Klebsiella pneumoniae KPN272ec	29323230	S	R	R	R	R	R	R	R	R	R	R	S	R	S	R	R	S	R
573.14011	SRR5386331	Klebsiella pneumoniae KPN273ec	29323230	S	R	R	R		R	R	R	R	R	S	R	R	R	R	S	S	R
573.14012	SRR5386330	Klebsiella pneumoniae KPN274ec	29323230		R	R	R	S		R	R	R	R	R	S	R	S	R	S	R	R
573.14013	SRR5386329	Klebsiella pneumoniae KPN275ec	29323230	S		S	S	S	R	S		R	S	S	S	S	S	S	R	S	S
573.14014	SRR5386328	Klebsiella pneumoniae KPN276ec	29323230	S	R	R	R	R	S	R	R	R	R	S	S	R	S	R	R		R
573.14015	SRR5386327	Klebsiella pneumoniae KPN277ec	29323230	S	R	S	R		R	R	R	R	R	S	S	R	S	S	R	S	R
573.14016	SRR5386326	Klebsiella pneumoniae KPN278ec	29323230	S	R	S	R	S	S	R	R	R	R	R	S	R	S	R	S	S	R
573.14017	SRR5386325	Klebsiella pneumoniae KPN279ec	29323230	S	R		R	S	R	R	R	R	R	R	S	R	S	R	R	S	R
573.14018	SRR5386324	Klebsiella pneumoniae KPN280ec	29323230	S	R	R	R	S	R	R	R	R	R	R	S	R	S	R	R	S	R
573.14019	SRR5386323	Klebsiella pneumoniae KPN281ec	29323230	S	R		R	S	R	R	R	R	R	R	S	R	S	R	R	S	R
573.14020	SRR5386322	Klebsiella pneumoniae KPN282ec	29323230	S	R	R	R	S	R	R	R	R	R	R	S	R	S	R	R	S	R
573.14022	SRR5386319	Klebsiella pneumoniae KPN285ec	29323230		R	R	R	R	R	R	R	R	R	S	R	R	R	R	S	R	S
573.14023	SRR5386318	Klebsiella pneumoniae KPN286ec	29323230		R	R	R	R	R	R	R	R	R	S	R	R	R	R	S	R	S
573.14024	SRR5386317	Klebsiella pneumoniae KPN287ec	29323230	S	R	R	R	R	S	R	R	R	R	S	S	R	S	S	S	S	R
573.14026	SRR5386315	Klebsiella pneumoniae KPN289ec	29323230	S	R	R	R	R	S	R	R	R	R	R	S	S	S	S	R	R	R
573.14027	SRR5386314	Klebsiella pneumoniae KPN290ec	29323230	S	R	R	R	R	S		R	R	S	S	S	S	S	S	R	S	R
573.14028	SRR5386313	Klebsiella pneumoniae KPN291ec	29323230	S	R	R	R		S	R	R	R	R	S	S	R	S	R	R		R
573.14029	SRR5386312	Klebsiella pneumoniae KPN292ec	29323230	S	R	R	R	S	S	R	R	R	R	S	S	R	S	R	R	R	R
573.14030	SRR5386311	Klebsiella pneumoniae KPN293ec	29323230	S	R	R	R	R	S	R	R	R	R	R	S	R	S	R	S	R	R
573.14031	SRR5386310	Klebsiella pneumoniae KPN294ec	29323230		R	R	R	R	R	R	R	R	R	S	S	R		R	R	R	R
573.14032	SRR5386309	Klebsiella pneumoniae KPN295ec	29323230	S	R	R	R	R	R	R	R	R	R	S	S	R	S	R	R	R	R
573.14033	SRR5386307	Klebsiella pneumoniae KPN297ec	29323230		R	S	R		R	R	R	R	R	S	R	R	R	R	S	R	R
573.14034	SRR5386306	Klebsiella pneumoniae KPN299ec	29323230	S	R	R	R	R	S	R	R	R	R	S	S	R	S	R	R		R
573.14035	SRR5386305	Klebsiella pneumoniae KPN300ec	29323230	S	R	R	R	S	R	R	R	R	R	R	S	R	S	R	R	S	R
573.14036	SRR5386304	Klebsiella pneumoniae KPN301ec	29323230	R	R	R	R			R	R	R	R	S	S	R	S		S	R	R
573.14037	SRR5386303	Klebsiella pneumoniae KPN302ec	29323230	S	R	R	R	R	R	R	R	R	R	S	S	R	S	R		S	R
573.14038	SRR5386302	Klebsiella pneumoniae KPN303ec	29323230	S	R	R	R	S	R	R	R	R	R	R	S	R	S	R	R	S	R
573.14039	SRR5386301	Klebsiella pneumoniae KPN304ec	29323230	S	R	R	R	S	R	R	R	R	R	R	S	R	S	R	R	S	R
573.14040	SRR5386300	Klebsiella pneumoniae KPN305ec	29323230	S	R		R		R	R	R	R	R	S	R	R	R	R	R		R
573.14041	SRR5386299	Klebsiella pneumoniae KPN306ec	29323230	S	R	R	R	R	S	R	R	R	R	R	S	R	S		R	S	R
573.14042	SRR5386298	Klebsiella pneumoniae KPN307ec	29323230	S	R	R	R		R	R	R	R	R	R	S	R	S	R	R	S	R
573.14043	SRR5386297	Klebsiella pneumoniae KPN308ec	29323230	S	R	R	R	R	S		R	R		S	S	S	S		R	S	R
573.14044	SRR5386296	Klebsiella pneumoniae KPN309ec	29323230	S	R	R	R	R	R	R	R	R	R	R	S	R	S	R	R	S	R
573.14045	SRR5386295	Klebsiella pneumoniae KPN310ec	29323230	S	R	R	R	R	S	R	R	R	R	S	S	R	S	S	S	S	R
573.14046	SRR5386293	Klebsiella pneumoniae KPN312ec	29323230	S	R	R	R		R	R	R	R	R	S	S	R	S	R	S	S	R
573.14047	SRR5386292	Klebsiella pneumoniae KPN313ec	29323230	S	R	R	R	R	R	R	R	R	S	S	S	S	S	R		S	S
573.14048	SRR5386291	Klebsiella pneumoniae KPN314ec	29323230	S	R	R	R	R	R	R	R	R	R	R	S	R		R	R	S	R
573.14049	SRR5386290	Klebsiella pneumoniae KPN315ec	29323230		R	R	R	R	R	R	R	R	R	R	S	R	S	R		R	R
573.14050	SRR5386289	Klebsiella pneumoniae KPN316ec	29323230		R	R	R	R	R	R	R	R	R	S	R	R	R	R	S	R	R
573.14051	SRR5386288	Klebsiella pneumoniae KPN317ec	29323230	S	R	R	R	R	R	R	R	R	R	S	S	R	S	S	R		R
573.14052	SRR5386287	Klebsiella pneumoniae KPN318ec	29323230		R	R	R	R	R	R	R	R	R	S	R	R	R	R	S	R	R
573.14053	SRR5386286	Klebsiella pneumoniae KPN319ec	29323230		R	R	R	R	R	R	R	R	R	S	R	R		R	S	R	R
573.14054	SRR5386285	Klebsiella pneumoniae KPN320ec	29323230	S	R	R	R		S	R	R	R	R	R	S	R	S	R	R	R	R
573.14055	SRR5386284	Klebsiella pneumoniae KPN321ec	29323230	S	R	R	R	S	S	R	R	R	R	S	S	R	S	S	S	S	S
573.14056	SRR5386283	Klebsiella pneumoniae KPN322ec	29323230	S	R	R	R		R	R	R	R	R	R	R	R	R	R	S	S	R
573.14057	SRR5386282	Klebsiella pneumoniae KPN323ec	29323230	S	R	R	R	R		R	R	R	R	R	S	R	S	R	R	R	R
573.14058	SRR5386281	Klebsiella pneumoniae KPN324ec	29323230	R	R	R	R	R	R	R	R	R	R		R	R	R	R	S	R	R
573.14059	SRR5386280	Klebsiella pneumoniae KPN325ec	29323230	S		R	R	R	S	R	R	R	S	S	S	S	S	S	S	S	S
573.14060	SRR5386279	Klebsiella pneumoniae KPN327ec	29323230	R	R	R	R	R	R	R	R	R	R	S	R	R	R	R	S	R	R
573.14061	SRR5386277	Klebsiella pneumoniae KPN329ec	29323230	S	R	R	R	R	R	R	R	R	R	S	R	R	R	R		S	R
573.14062	SRR5386276	Klebsiella pneumoniae KPN330ec	29323230	S	R	R	R	R	S	R	R	R	R	R	S	R	S	R	S	S	R
573.14063	SRR5386275	Klebsiella pneumoniae KPN331ec	29323230	S	R	R	R		S		R	R	R	R	S	R	S	R	R	R	R
573.14064	SRR5386274	Klebsiella pneumoniae KPN332ec	29323230	S	R	S	R	S					R	S	S		S	R	S	S	R
573.14065	SRR5386273	Klebsiella pneumoniae KPN333ec	29323230	S	R	R	R	S	R	R	R	R	R	R	S	R	S	R	S		R
573.14066	SRR5386272	Klebsiella pneumoniae KPN335ec	29323230	R	R	R	R	R	R	R	R	R	R		S	R	R	R	S	R	R
573.14067	SRR5386271	Klebsiella pneumoniae KPN336ec	29323230		R	R	R	R	R	R	R	R	R	R	S	R	S	R	R	R	S
573.14068	SRR5386270	Klebsiella pneumoniae KPN337ec	29323230	S	R	R	R	S	R	R	R	R	R	R	S	R	S	R	R	S	R
573.14069	SRR5386269	Klebsiella pneumoniae KPN338ec	29323230	S	R	R	R	S	R	R	R	R	R	R	S	R	S	R	R		R
573.14070	SRR5386268	Klebsiella pneumoniae KPN339ec	29323230	S		R	R		S	R	R	R		S	S	S	S	S	S	S	R
573.14071	SRR5386267	Klebsiella pneumoniae KPN340ec	29323230	S		R	R		S	R	R	R		S	S	S	S	S	S	S	R
573.14072	SRR5386266	Klebsiella pneumoniae KPN342ec	29323230	S	R	S	R	R	S	R	R	R	R	R	S	R	S	S	R		R
573.14073	SRR5386265	Klebsiella pneumoniae KPN343ec	29323230	S		S	S	S	R	S		R	S	S	S	S	S		R	S	R
573.14074	SRR5386264	Klebsiella pneumoniae KPN345ec	29323230	S	R	R	R	S	R	R	R	R	R	R	S	R		R	R	S	R
573.14075	SRR5386262	Klebsiella pneumoniae KPN347ec	29323230	S	R	R	R	R	S	R	R	R	R	R	S	R	S	R	S		S
573.14076	SRR5386261	Klebsiella pneumoniae KPN348ec	29323230		R	R	R	R	R	R	R	R	R	S	S	R	R	R	S	R	S
573.14077	SRR5386260	Klebsiella pneumoniae KPN350ec	29323230	S	R	R	R		R	R	R	R	R	R	S	R		R	R	S	R
573.14078	SRR5386259	Klebsiella pneumoniae KPN353ec	29323230	S	R	R	R	R	R	R	R	R	R	R	S	R	S	R	R	R	R
573.14079	SRR5386258	Klebsiella pneumoniae KPN354ec	29323230	S	R	R	R		R	R	R	R	R	R	R	R	R	R	S	S	S
573.14080	SRR5386257	Klebsiella pneumoniae KPN355ec	29323230	S	R	R	R	R	R	R	R	R	R	R	S	R	S	R	R	R	R
573.14081	SRR5386256	Klebsiella pneumoniae KPN356ec	29323230	R	R	R	R	R	R	R	R	R	R	S	S	R	R	R	S	R	R
573.14082	SRR5386255	Klebsiella pneumoniae KPN357ec	29323230	S	R	R	R	R	S	R	R	R	R	S	S	R	S	S	S		R
573.14083	SRR5386254	Klebsiella pneumoniae KPN358ec	29323230	S	R	R	R	R	R	R	R	R	R	R	S	R	S	R	R	S	R
573.14084	SRR5386252	Klebsiella pneumoniae KPN360ec	29323230		R	R	R	R	R	R	R	R	R	S	R	R	R	R	S	R	R
573.14085	SRR5386251	Klebsiella pneumoniae KPN361ec	29323230	S	R	R	R	R	R	R	R	R	R	R	R	R	R	R	S		R
573.14086	SRR5386249	Klebsiella pneumoniae KPN363ec	29323230	S	R	R	R		R	R	R	R			S		S				R
573.14087	SRR5386250	Klebsiella pneumoniae KPN362ec	29323230	S	R	R	R	R	R	R	R	R	R	R	S	R		R	R	R	R
573.14088	SRR5386248	Klebsiella pneumoniae KPN364ec	29323230	S	R	R	R	S	R	R	R	R	R	R	S	R	S	R	S		R
573.14089	SRR5386246	Klebsiella pneumoniae KPN366ec	29323230	S	R	R	R	S	R	R	R	R	R	R	S	R	S	R	S		R
573.14090	SRR5386245	Klebsiella pneumoniae KPN367ec	29323230	R	R	R	R	R	R	R	R	R	R	S	R	R	R	R	S	R	R
573.14091	SRR5386243	Klebsiella pneumoniae KPN368ec	29323230	S	R	R	R		R	R	R	R	R	S	R	R	R	R	R		S
573.14092	SRR5386242	Klebsiella pneumoniae KPN369ec	29323230	S	R	R	R	R	S	R	R	R	R	R	S	R	S	R			S
573.14093	SRR5386241	Klebsiella pneumoniae KPN370ec	29323230	S	R	R	R	S	R	R	R	R	R	R	S	R	S	R	R	S	R
573.14094	SRR5386240	Klebsiella pneumoniae KPN371ec	29323230	S	R	R	R	R	S	R	R	R	R	R	S	R	S	S	R		R
573.14095	SRR5386239	Klebsiella pneumoniae KPN372ec	29323230	S	R	R	R	R		R	R	R	R	R	S	R	S		R	R	R
573.14096	SRR5386238	Klebsiella pneumoniae KPN373ec	29323230	S	R	R	R		R	R	R	R	R	R	R	R		R	R	S	R
573.14097	SRR5386237	Klebsiella pneumoniae KPN374ec	29323230		R	R	R	R	R	R	R	R	R	S	R	R	R	R	S	R	R
573.14098	SRR5386236	Klebsiella pneumoniae KPN375ec	29323230	S	R	R	R		R	R	R	R	R	S	R	R	R	R			R
573.14099	SRR5386235	Klebsiella pneumoniae KPN376ec	29323230	S	R	R	R	S	R	R	R	R	R	R	S	R	S	R	S	S	R
573.14100	SRR5386234	Klebsiella pneumoniae KPN377ec	29323230	S	R	R	R	R	S	R	R	R	R	R	S	R	S		S	R	R
573.14101	SRR5386233	Klebsiella pneumoniae KPN378ec	29323230	S	R	R	R	R	S	R	R	R		R	S	S	S	S	R		R
573.14102	SRR5386232	Klebsiella pneumoniae KPN379ec	29323230	S	R	R	R	R		R	R	R	R		S	R	S	R	R		R
573.14103	SRR5386231	Klebsiella pneumoniae KPN380ec	29323230	S	R	R	R	R	S	R	R	R	R	S	S	R	S	S	R		R
573.14104	SRR5386230	Klebsiella pneumoniae KPN381ec	29323230	S	R	R	R	R	S		R	R		S	S	S	S	R	R	S	R
573.14105	SRR5386229	Klebsiella pneumoniae KPN382ec	29323230		R	R	R	R	R	R	R	R	R	S	R	R	R	R	S	R	R
573.14106	SRR5386228	Klebsiella pneumoniae KPN383ec	29323230	S	R	R	R	R	R	R	R	R	R	R	S	R	S	R	S	S	R
573.14107	SRR5386227	Klebsiella pneumoniae KPN384ec	29323230	S	R	R	R	R	R	R	R	R	R	S	S	R	S	R	S	S	S
573.14108	SRR5386226	Klebsiella pneumoniae KPN385ec	29323230	S	R	R	R	R	S	R	R	R	S	S	S	S	S	S	S	S	R
573.14109	SRR5386225	Klebsiella pneumoniae KPN386ec	29323230	S	R	R	R	S	R	R	R	R	R	S	R	R	R	R	S	S	R
573.14110	SRR5386224	Klebsiella pneumoniae KPN387ec	29323230	S	R	R	R	R	R	R	R	R	R	R	S	R	S	R	R	R	R
573.14111	SRR5386223	Klebsiella pneumoniae KPN388ec	29323230	S	R	R	R	R	S	R	R	R	R	R	S	R	S	R	S		R
573.14112	SRR5386222	Klebsiella pneumoniae KPN389ec	29323230	S	R	R	R	R	R	R	R	R	R	S	S	R	S	S	R	S	S
573.14113	SRR5386221	Klebsiella pneumoniae KPN390ec	29323230	S	R	R	R		R	R	R	R	R	S	S	R	S	R	S	S	S
573.14114	SRR5386220	Klebsiella pneumoniae KPN392ec	29323230	R	R	R	R	R	R	R	R	R	R	S	R	R	S	R	S	R	R
573.14115	SRR5386219	Klebsiella pneumoniae KPN393ec	29323230	R	R	R	R	R	R	R	R	R	R	S	R	R		R		R	R
573.14116	SRR5386218	Klebsiella pneumoniae KPN394ec	29323230	S	R	R	R	R	R	R	R	R	R	R	S	R	S	R	R		R
573.14117	SRR5386217	Klebsiella pneumoniae KPN395ec	29323230	S	R	R	R	R	S		R	R		S	S	S	S	R	R	S	R
573.14118	SRR5386216	Klebsiella pneumoniae KPN396ec	29323230		R	S	R	S	R	R	R	R	R	S	R	R	R	R	S	R	R
573.14119	SRR5386215	Klebsiella pneumoniae KPN397ec	29323230	S	R	S	R	R	S	R	R	R	R	S	S	R	S	S	R		R
573.14120	SRR5386213	Klebsiella pneumoniae KPN399ec	29323230	S	R	R	R		R	R	R	R	R	S	S		S		R	R	R
573.14121	SRR5386212	Klebsiella pneumoniae KPN400ec	29323230	S	R	R	R	R	R	R	R	R	R	S	S	R	S	S	R	S	S
573.14122	SRR5386211	Klebsiella pneumoniae KPN401ec	29323230	R	R	R	R		S	R	R	R	R	S	S	R	S		S	R	R
573.14123	SRR5386210	Klebsiella pneumoniae KPN402ec	29323230	S	R	R	R	R	R	R	R	R	R	R	S	R	S	R	R	S	R
573.14124	SRR5386209	Klebsiella pneumoniae KPN403ec	29323230	S	R	R	R	R	S	R	R	R	R	R	S	R	S	R	S		S
573.14125	SRR5386208	Klebsiella pneumoniae KPN404ec	29323230	R	R	R	R	R	R	R	R	R	R	S	S	R	S	R	S	R	R
573.14126	SRR5386207	Klebsiella pneumoniae KPN405ec	29323230	S	R	R	R		R	R	R	R	R	R	S	R		R	R	S	R
573.14127	SRR5386206	Klebsiella pneumoniae KPN406ec	29323230	S	R	R	R	R	R	R	R	R	R	R	S	R	S	R	R	S	R
573.14128	SRR5386205	Klebsiella pneumoniae KPN407ec	29323230	S	R	R	R	R	R	R	R	R	R	S	S	R	R	R	R	R	R
573.14129	SRR5386204	Klebsiella pneumoniae KPN408ec	29323230	S	R	R	R	R		R	R	R	R	S	S	R	S		R	S	R
573.14130	SRR5386203	Klebsiella pneumoniae KPN409ec	29323230	S	R	R	R	R	R	R	R	R	R	R	S	R	S	R	R	S	R
573.14131	SRR5386202	Klebsiella pneumoniae KPN411ec	29323230	S	R	R	R	R	R	R	R	R	R	S	S	R	S	S	R	S	S
573.14132	SRR5386201	Klebsiella pneumoniae KPN412ec	29323230	S	R	R	R	R	S	R	R	R	R	R	S	R	S	R	S		S
573.14133	SRR5386200	Klebsiella pneumoniae KPN413ec	29323230	S	R	R	R	S	R	R	R	R	R	R	R	R	R	R	S		R
573.14134	SRR5386199	Klebsiella pneumoniae KPN414ec	29323230	S	R	R	R	R	S	R	R	R	R	R	S	R	S	S	R	R	R
573.14135	SRR5386198	Klebsiella pneumoniae KPN415ec	29323230		R	S	R		S	R	R	R	S	R	S	S	S	R	S	R	R
573.14136	SRR5386197	Klebsiella pneumoniae KPN416ec	29323230	R	R	R	R	R	R	R	R	R	R		R	R	R	R	R	R	R
573.14137	SRR5386196	Klebsiella pneumoniae KPN417ec	29323230	R	R	S	R	R	R	R	R	R	R	S	R	R	R	R	S	R	R
573.14138	SRR5386195	Klebsiella pneumoniae KPN418ec	29323230	S	R	S	R		R	R	R	R	R	S	R	R	R	R	S	S	R
573.14139	SRR5386194	Klebsiella pneumoniae KPN419ec	29323230	R	R	R	R	R	R	R	R	R	R	S	S	R	S	R	S	R	R
573.14140	SRR5386193	Klebsiella pneumoniae KPN420ec	29323230	S	R	R	R		R	R	R	R	R	R	S	R	S	S	S	S	S
573.14141	SRR5386192	Klebsiella pneumoniae KPN421ec	29323230	S	S		R	S	S	R			R	S	R	R	S	S	R	S	R
573.14142	SRR5386191	Klebsiella pneumoniae KPN422ec	29323230	S	R		R		R	R	R	R	R	S	S	R	S	R		S	R
573.14143	SRR5386190	Klebsiella pneumoniae KPN423ec	29323230	S	R	S	R	S	R	R	R	R	R	R	S	R	S	R	R	S	R
573.14144	SRR5386189	Klebsiella pneumoniae KPN424ec	29323230	S	R		R	S	R	R	R	R	R	R	S	R		R	R	S	R
573.14146	SRR5386187	Klebsiella pneumoniae KPN426ec	29323230	R	R	R	R	R	R	R	R	R	R	S	R	R	S	R	S	R	R
573.14147	SRR5386186	Klebsiella pneumoniae KPN427ec	29323230	S	R		R	S	S	R	R	R	R	R	S	R	S	R	S	S	R
573.14148	SRR5386185	Klebsiella pneumoniae KPN428ec	29323230	R	R	R	R	R	R	R	R	R	R	S	R	R	R	R	S	R	R
573.14149	SRR5386183	Klebsiella pneumoniae KPN430ec	29323230	S	R	S	R			R	R	R	R	R	S	R	S		R	R	R
573.14150	SRR5386182	Klebsiella pneumoniae KPN431ec	29323230	S		S	S	S	R	S		R	S	S	S	S	S	S	R	S	S
573.14151	SRR5386181	Klebsiella pneumoniae KPN432ec	29323230	S	R	S	R	R	S	R	R	R	R	S	S	R	S	S	R		R
573.14152	SRR5386180	Klebsiella pneumoniae KPN434ec	29323230	S	R	S	R	S	R	R	R	R	R	R	S	R		R	R	S	R
573.14153	SRR5386179	Klebsiella pneumoniae KPN435ec	29323230	R	R	R	R	R	R	R	R	R	R	S	R	R	R	R	S	R	R
573.14154	SRR5386178	Klebsiella pneumoniae KPN436ec	29323230	S	R	S	R			R	R	R	R	R	S	R	S	R	S		S
573.14155	SRR5386177	Klebsiella pneumoniae KPN437ec	29323230	S	R	S	R	S	S	R	R	R	R	S	S	R	S	R	R		R
573.14156	SRR5386176	Klebsiella pneumoniae KPN438ec	29323230	S	R	S	R		R	R	R	R	R	R	S	R	S	R	R	S	R
573.14158	SRR5386174	Klebsiella pneumoniae KPN440ec	29323230		R	R	R	R	R	R	R	R	R	S	R	R	R	R	S	R	R
573.14159	SRR5386172	Klebsiella pneumoniae KPN442ec	29323230	S	R	R	R	S	R	R	R	R	R		S	R	S	R	R	S	R
573.14160	SRR5386171	Klebsiella pneumoniae KPN443ec	29323230	S	R	R	R	R	R	R	R	R	R	R	S	R	S		R		R
573.14161	SRR5386170	Klebsiella pneumoniae KPN444ec	29323230	S	R	R	R	R	S	R	R	R	R	S	S	R	S	R	R		R
573.14162	SRR5386168	Klebsiella pneumoniae KPN446ec	29323230	S	R	R	R	S	R	R	R	R	R	R	S	R	S	R	R	S	R
573.14163	SRR5386167	Klebsiella pneumoniae KPN447ec	29323230	S	R	S	R		R	R	R	R	R		R	R	R	R	S	S	R
573.14164	SRR5386166	Klebsiella pneumoniae KPN448ec	29323230	S	R	R	R	R	S	R	R	R	R	R	S	R	S		R	R	R
573.14165	SRR5386165	Klebsiella pneumoniae KPN449ec	29323230	R	R	R	R	R	R	R	R	R	R	S	S	R		R	S	R	R
573.14166	SRR5386164	Klebsiella pneumoniae KPN450ec	29323230	S	R	R	R	S	R	R	R	R	R	R	S	R	S	R	S		R
573.14167	SRR5386163	Klebsiella pneumoniae KPN451ec	29323230	S	R	R	R	S	R	R	R	R	R	S	R	R	R	R	S	S	R
573.14168	SRR5386161	Klebsiella pneumoniae KPN455ec	29323230	S	R	S	R	S	R	R	R	R	R	S	R	R	R	R		S	R
573.14169	SRR5386160	Klebsiella pneumoniae KPN457ec	29323230	S	R	R	R	R	S	R	R	R	R	R	S	S	S		R	R	R
573.14170	SRR5385538	Klebsiella pneumoniae KPN458ec	29323230	S	R	R	R		S	R	R	R	S	S	S	S	S	R	S	S	S
573.14171	SRR5385537	Klebsiella pneumoniae KPN460ec	29323230	S	R	S	R	S	S			S	S	S	S	S	S	R	S	S	S
573.14172	SRR5385536	Klebsiella pneumoniae KPN461ec	29323230	S	R	R	R	S	R	R	R	R	R	R	S	R	S	R	R	S	R
573.14173	SRR5385535	Klebsiella pneumoniae KPN462ec	29323230		R	R	R	S		R	R	R	R	S	S	R	S	R	S	R	R
573.14174	SRR5385534	Klebsiella pneumoniae KPN463ec	29323230	S	R	S	R	S	R	R	R	R	R	R	S	R	S	R	R	S	R
573.14175	SRR5385533	Klebsiella pneumoniae KPN464ec	29323230	R	R	R	R	R	R	R	R	R	R	S	R	R	S	R	S	R	R
573.14176	SRR5385532	Klebsiella pneumoniae KPN465ec	29323230	S	R	R	R	S	R	R	R	R	R	R	S	R	S	R	R	S	R
573.14177	SRR5385530	Klebsiella pneumoniae KPN467ec	29323230		R	R	R	R		R	R	R	R	R	S	R	S	R	S	R	R
573.14178	SRR5385529	Klebsiella pneumoniae KPN468ec	29323230	R	R	R	R	R	R	R	R	R	R		R	R	S	R	S	R	R
573.14179	SRR5385528	Klebsiella pneumoniae KPN469ec	29323230	S	R	R	R	R	R	R	R	R	R	R	S	R	R	R	S		S
573.14180	SRR5385527	Klebsiella pneumoniae KPN470ec	29323230	S	R	R	R		S	R	R	R	R	R	S	R	S	R	R	R	R
573.14181	SRR5385526	Klebsiella pneumoniae KPN471ec	29323230	R	R	R	R	R	R	R	R	R	R	S	R	R	R	R	S	R	R
573.14182	SRR5385525	Klebsiella pneumoniae KPN472ec	29323230		R	R	R	R		R	R	R	R	R	S	R	S	R	S	R	R
573.14183	SRR5385524	Klebsiella pneumoniae KPN473ec	29323230		R		R		R	R	R	R	R	S	R	R	R	R	R	R	S
573.14184	SRR5385523	Klebsiella pneumoniae KPN475ec	29323230		R	R	R	R	R	R	R	R	R	S	R	R	R	R	S	R	S
573.14185	SRR5385522	Klebsiella pneumoniae KPN477ec	29323230	R	R	R	R		R	R	R	R	R	S	R	R	R	R	S	R	R
573.14186	SRR5385521	Klebsiella pneumoniae KPN479ec	29323230	S	R	R	R	R	R	R	R	R	R	R		R	R	R	R	R	R
573.14187	SRR5385520	Klebsiella pneumoniae KPN480ec	29323230	S	R	R	R	S	R	R	R	R	R	R	S	R		R	R	R	R
573.14188	SRR5385519	Klebsiella pneumoniae KPN481ec	29323230	S	R	S	R	S	R	R	R	R	R	R	S	R	S	R	S		R
573.14189	SRR5385518	Klebsiella pneumoniae KPN482ec	29323230	S	R	R	R	R		R	R	R	R	R	S	R	S	R	S		R
573.14190	SRR5385517	Klebsiella pneumoniae KPN483ec	29323230	S	R	R	R	R	S	R	R	R	R	S	S	R	S	S	R		R
573.14191	SRR5385516	Klebsiella pneumoniae KPN484ec	29323230	S	R	S	R	R	S	R	R	R	R	R	S	R	S	S	R		R
573.14192	SRR5385515	Klebsiella pneumoniae KPN485ec	29323230	S	R	S	R	S	R	R	R	R	R	R	S	R	S	R	S		R
573.14193	SRR5385514	Klebsiella pneumoniae KPN486ec	29323230	S	R	S	R		S	R	R	R	R	R	S	R	S	R	S	R	R
573.14194	SRR5385513	Klebsiella pneumoniae KPN503ec	29323230	S	R	R	R		S	R	R	R	R	S	S	R	S	R	R	R	R
573.14195	SRR5385512	Klebsiella pneumoniae KPN504ec	29323230	S	R		R		R	R	R	R	R	S	S	R	S	R	R	S	R
573.14196	SRR5385511	Klebsiella pneumoniae KPN507ec	29323230	S	R	R	R	R	S	R	R	R	R	S	S	R	S	S	S	S	S
573.14197	SRR5385510	Klebsiella pneumoniae KPN508ec	29323230	S	R	R	R		R	R	R	R	R	R	R	R	R	R	R	S	R
573.14198	SRR5385509	Klebsiella pneumoniae KPN509ec	29323230	S	R	R	R	R	S	S	R	R	R	R	S		S	S	R		R
573.14199	SRR5385508	Klebsiella pneumoniae KPN510ec	29323230	S	R	R	R	R	R	R	R	R	R	R	S	R	S		R		R
573.14200	SRR5385507	Klebsiella pneumoniae KPN511ec	29323230		R	R	R	R	R	R	R	R	R	R	R	R	R	R	S	R	R
573.14201	SRR5385506	Klebsiella pneumoniae KPN512ec	29323230	S	R	S	R	S	S	S	R	S	S	S	S	S	S	S	R	S	R
573.14202	SRR5385505	Klebsiella pneumoniae KPN513ec	29323230	S	R	R	R	S	R	R	R	R	R	S	S	R	S	R	R	S	R
573.14203	SRR5385504	Klebsiella pneumoniae KPN514ec	29323230	S	R	R	R	R	S	R	R	R	R	S	S	R	S	S	R		R
573.14204	SRR5385503	Klebsiella pneumoniae KPN515ec	29323230		R	R	R		R	R	R	R	R	R	R	R	R	R		R	R
573.14205	SRR5385502	Klebsiella pneumoniae KPN516ec	29323230	S	R		R	R		S	R	R	R	R	S		S	S	R	R	R
573.14206	SRR5385500	Klebsiella pneumoniae KPN520ec	29323230	S	R	R	R	S	R	R	R	R	R	S	R	R	R	R	R	R	R
573.14207	SRR5385499	Klebsiella pneumoniae KPN521ec	29323230	S	R	R	R		R	R	R	R	R	R	S	R	S	R	R	S	R
573.14208	SRR5385498	Klebsiella pneumoniae KPN522ec	29323230	S	R		R	R	S	R	R	R	R	S	S	R	S	S	R		R
573.14209	SRR5385497	Klebsiella pneumoniae KPN523ec	29323230	S	R	R	R	R	R	R	R	R	R	R	S	R	S	R	R	S	R
573.14210	SRR5385496	Klebsiella pneumoniae KPN524ec	29323230	S	R	R	R	R		R	R	R	R	S	R	R	S	R	S	S	R
573.14211	SRR5385495	Klebsiella pneumoniae KPN525ec	29323230	S	R	R	R		S	R	R	R	R	S	S	R	S	S	S	S	R
573.14212	SRR5385494	Klebsiella pneumoniae KPN526ec	29323230	S	R	R	R	S	R	R	R	R	R	R	S	R	R	R	S		R
573.14213	SRR5385493	Klebsiella pneumoniae KPN527ec	29323230		R	R	R	S	S	R	R	R	R	S	S	R	S	R	S	R	R
573.14214	SRR5387146	Klebsiella pneumoniae KPN528ec	29323230	R	R	R	R	R	R	R	R	R	R	R	R	R	R	R	R	R	R
573.14215	SRR5385490	Klebsiella pneumoniae KPN530ec	29323230	S	R	R	R	R	S	R	R	R	R	S	S	R	S	S	S	S	S
573.14216	SRR5385489	Klebsiella pneumoniae KPN532ec	29323230		R	R	R	S	S	R	R	R	R	S	S	R	S	R	S	R	R
573.14217	SRR5385488	Klebsiella pneumoniae KPN533ec	29323230	S	R	R	R	S	R	R	R	R	R	R		R	R	R	S	R	R
573.14218	SRR5385487	Klebsiella pneumoniae KPN534ec	29323230	R	R	R	R	R		R	R	R	R	R	S	R	S	R	S	R	R
573.14219	SRR5385486	Klebsiella pneumoniae KPN535ec	29323230	S	R	R	R	R	S	R	R	R	R	R	S	S	S	S	R	R	R
573.14220	SRR5385485	Klebsiella pneumoniae KPN536ec	29323230	S	R	R	R	R	R	R	R	R	R	S	R	R	R	R	R	S	R
573.14221	SRR5385483	Klebsiella pneumoniae KPN538ec	29323230	S	R	R	R	S	S	R	R	R	R	R	S	R	S	R	R	R	R
573.14222	SRR5385482	Klebsiella pneumoniae KPN539ec	29323230	S	R	R	R	S	R	R	R	R	R	R	R	R	R	R	R		R
573.14223	SRR5385481	Klebsiella pneumoniae KPN540ec	29323230		R	R	R		R	R	R	R	R	R	R	R	R	R	S	R	R
573.14224	SRR5385480	Klebsiella pneumoniae KPN542ec	29323230		R	R	R	R	R	R	R	R	R	R	S	R	S	R	S	R	S
573.14225	SRR5385478	Klebsiella pneumoniae KPN544ec	29323230	S	R	R	R			R	R	R	R	R	R	R	R	R	S		R
573.14226	SRR5385477	Klebsiella pneumoniae KPN545ec	29323230		R	R	R	R	R	R	R	R	R	R	R	R		R	S	R	R
573.14227	SRR5385476	Klebsiella pneumoniae KPN546ec	29323230	S	R	R	R	S	R	R	R	R	R	R	S	R	S	R	R	R	R
573.14228	SRR5385475	Klebsiella pneumoniae KPN547ec	29323230		R	R	R	R	R	R	R	R	R	S	R	R	R	R	S	R	R
573.14229	SRR5385473	Klebsiella pneumoniae KPN550ec	29323230	S	R	R	R		R	R	R	R	S	S	R	S	S	R	S	S	S
573.14230	SRR5385472	Klebsiella pneumoniae KPN552ec	29323230		R	R	R		R	R	R	R	R	S	S	R	S	R	R	R	R
573.14231	SRR5385471	Klebsiella pneumoniae KPN553ec	29323230	R	R	R	R	R	R	R	R	R	R	R	R	R	R	R		R	R
573.14232	SRR5385470	Klebsiella pneumoniae KPN554ec	29323230	S	R	R	R	S	R	R	R	R	R	S	S	R	S	R	S	S	R
573.14233	SRR5385469	Klebsiella pneumoniae KPN555ec	29323230	R		R	R	R		R	R	R	R	R	S	R	S	R	S	R	R
573.14234	SRR5385467	Klebsiella pneumoniae KPN557ec	29323230	S	R	R	R	S	R	R	R	R	R	R	R	R	R	R	S	S	R
573.14235	SRR5385466	Klebsiella pneumoniae KPN558ec	29323230	S	R	R	R	R	S	R	R	R	R	R	S		S	S	R	R	R
573.14236	SRR5385465	Klebsiella pneumoniae KPN559ec	29323230	S	R	R	R	S	R	R	R	R	R	R	R	R	R	R	S	S	R
573.14237	SRR5385464	Klebsiella pneumoniae KPN560ec	29323230	S	R	R	R	R	S	R	R	R	S	S	S	S	S		R		R
573.14238	SRR5385463	Klebsiella pneumoniae KPN561ec	29323230	S	R	R	R	R	R	R	R	R	R	R	R	R	R	R	S		R
573.14239	SRR5385462	Klebsiella pneumoniae KPN563ec	29323230	S	R	R	R	R	R	R	R	R	R	R	R	R	R	R	R	R	R
573.14240	SRR5385461	Klebsiella pneumoniae KPN564ec	29323230	S	R	R	R	R	R	R	R	R	R	R	R	R	R	R	R	R	R
573.14241	SRR5385460	Klebsiella pneumoniae KPN566ec	29323230	S	R	R	R	R	R	R	R	R	R	R	S	R	S	R	S	R	R
573.14242	SRR5385459	Klebsiella pneumoniae KPN567ec	29323230	R	R	R	R	R	R	R	R	R	R		R	R	R	R	S	R	R
573.14243	SRR5385458	Klebsiella pneumoniae KPN568ec	29323230	S	R	R	R	R	R	R	R	R	R	S	R	R	R	R	R	R	R
573.14244	SRR5385457	Klebsiella pneumoniae KPN569ec	29323230	S	R	R	R	R	S	R	R	R	R	R	S	R	S	R	S	S	R
573.14245	SRR5385456	Klebsiella pneumoniae KPN571ec	29323230	S	R	R	R	R		R	R	R	R	R	S	R	S		R	R	R
573.14246	SRR5385455	Klebsiella pneumoniae KPN572ec	29323230	S	R	R	R	R	R	R	R	R	R	R	R	R	R	R	R	S	S
573.14247	SRR5385454	Klebsiella pneumoniae KPN573ec	29323230	S	R	R	R		R	R	R	R	R	R	R	R	R	R	R		R
573.14248	SRR5385453	Klebsiella pneumoniae KPN574ec	29323230	S	R	R	R		R	R	R	R	R	R	S	R	S	R	R	S	R
573.14249	SRR5385452	Klebsiella pneumoniae KPN575ec	29323230	S	R	R	R	R	S	R	R	R	R	R	S	R	S	R	R	R	R
573.14250	SRR5385451	Klebsiella pneumoniae KPN576ec	29323230	R	R	R	R	R	R	R	R	R	R	S	R	R	R	R	S	R	R
573.14251	SRR5385450	Klebsiella pneumoniae KPN577ec	29323230	S	R	R	R	R	R	R	R	R	R	S	R	R	R	R	R		R
573.14252	SRR5385449	Klebsiella pneumoniae KPN578ec	29323230	S	R	R	R	S	R	R	R	R	R	R	R	R	R	R	R		R
573.14253	SRR5385448	Klebsiella pneumoniae KPN579ec	29323230	S	R	R	R	R	R	R	R	R	R	S	S	R	S	R	S	S	S
573.14254	SRR5385447	Klebsiella pneumoniae KPN580ec	29323230		R	R	R	R	R	R	R	R	R	S	R	R	R	R		R	R
573.14255	SRR5385446	Klebsiella pneumoniae KPN581ec	29323230		R	R	R	R	R	R	R	R	R	S	R	R	R	R	S	R	R
573.14256	SRR5385445	Klebsiella pneumoniae KPN582ec	29323230	R	R	R	R		R	R	R	R	R	S	R	R		R	S	R	S
573.14257	SRR5385444	Klebsiella pneumoniae KPN583ec	29323230	S	R	R	R	R	S	R	R	R	R	S	S	R	S		R	R	R
573.14258	SRR5385443	Klebsiella pneumoniae KPN584ec	29323230	S	R	R	R	R	S	R	R	R	R	S	S	R	S		R	R	R
573.14259	SRR5385442	Klebsiella pneumoniae KPN585ec	29323230	S	R	R	R	R	S	R	R	R	R	S	S	R	S	R	R	R	R
573.14260	SRR5385441	Klebsiella pneumoniae KPN587ec	29323230		R	R	R	R	R	R	R	R	R	S	R	R	R	R	S	R	R
573.14261	SRR5385440	Klebsiella pneumoniae KPN588ec	29323230		R	R	R		S	R	R	R	R	S	S	R	S	R	S	R	R
573.14262	SRR5385438	Klebsiella pneumoniae KPN590ec	29323230	S	R	R	R	R	R	R	R	R	R	R	S	R		R	R	S	R
573.14263	SRR5385437	Klebsiella pneumoniae KPN591ec	29323230	R	R	R	R	R	R	R	R	R	R	S	R	R	R	R	S	R	R
573.14264	SRR5385436	Klebsiella pneumoniae KPN592ec	29323230	S	R	R	R	S	R	R	R	R	R	R	R	R	R	R	S		R
573.14265	SRR5385435	Klebsiella pneumoniae KPN593ec	29323230		R	S	S		S	S			R	R	S	R	S	R	S	R	R
573.14266	SRR5385434	Klebsiella pneumoniae KPN594ec	29323230	R	R	R	R	R	R	R	R	R	R	S	R	R	R	R		R	R
573.14267	SRR5385433	Klebsiella pneumoniae KPN596ec	29323230	S	R	R	R		S	R	R	R	R	R	S	R	S		R	R	R
573.14268	SRR5385432	Klebsiella pneumoniae KPN597ec	29323230	S	R	R	R	S	R	R	R	R	R	R	R	R	R	R	R	S	R
573.14269	SRR5385431	Klebsiella pneumoniae KPN598ec	29323230	R	R	R	R	R	R	R	R	R	R	S	R	R	R	R	S	R	R
573.14270	SRR5385430	Klebsiella pneumoniae KPN599ec	29323230	S	R	R	R	R	S	R	R	R	R	S	S	R	S		S	S	S
573.14271	SRR5385429	Klebsiella pneumoniae KPN600ec	29323230	S	R	R	R		S	R	R	R	R	S	S	R	S	S	R		R
573.14272	SRR5385428	Klebsiella pneumoniae KPN601ec	29323230	S		S	S	S	R	S		R	R	R	S	R	S	S	R		R
573.14273	SRR5385426	Klebsiella pneumoniae KPN604ec	29323230	S	R	R	R	R	R	R	R	R	R	R	S	R	S	R	R	R	R
573.14274	SRR5385425	Klebsiella pneumoniae KPN605ec	29323230	S	R	R	R		R	R	R	R	R	R	S	R	S	R	R	S	R
573.14275	SRR5385424	Klebsiella pneumoniae KPN606ec	29323230	S	R	R	R	R	R	R	R	R	R	S	S	R	S	R	R	S	R
573.14276	SRR5385422	Klebsiella pneumoniae KPN609ec	29323230	R	R	R	R	S	R	R	R	R	R	S	R	R	R	R	S	R	R
573.14277	SRR5385421	Klebsiella pneumoniae KPN610ec	29323230	S	R	R	R	R	S		R	R		R	S	S	S	S	R	S	R
573.14278	SRR5385420	Klebsiella pneumoniae KPN611ec	29323230	S	R	R	R	R	R	R	R	R	R	R	S	R	S	R	R	R	R
573.14279	SRR5385419	Klebsiella pneumoniae KPN612ec	29323230	S	R	R	R	R	S	R	R	R	R	R	S	R	S		R	R	R
573.14280	SRR5385418	Klebsiella pneumoniae KPN613ec	29323230	S	R	R	R	R	R	R	R	R	R	S	R	R	R	R	R	R	R
573.14281	SRR5385417	Klebsiella pneumoniae KPN614ec	29323230		R	R	R	R	R	R	R	R	R	S	R	R	R	R		R	R
573.14282	SRR5385416	Klebsiella pneumoniae KPN615ec	29323230		R	R	R	S	R	R	R	R	R	S	S	R	S	R	R	R	R
573.14283	SRR5385415	Klebsiella pneumoniae KPN616ec	29323230	R	R	R	R	R		R	R	R	R	S	S	R	S	R	R	R	R
573.14284	SRR5385414	Klebsiella pneumoniae KPN617ec	29323230	S	R	R	R	R	R	R	R	R	R	R	R	R	R	R	R		R
573.14285	SRR5385413	Klebsiella pneumoniae KPN618ec	29323230	S	R	R	R	S	R	R	R	R	R	S	S	R	S	R		S	R
573.14286	SRR5385412	Klebsiella pneumoniae KPN619ec	29323230	S	R	R	R	S	R	R	R	R	R	R	S	R	R	R	R	S	R
573.14287	SRR5385411	Klebsiella pneumoniae KPN620ec	29323230	S	R	R	R	S	S	R	R	R	R	R	S	R	S	R	S	S	R
573.14288	SRR5385410	Klebsiella pneumoniae KPN621ec	29323230		R	R	R	R	S	R	R	R	R	S	S	R	S	R	R	R	S
573.14289	SRR5385409	Klebsiella pneumoniae KPN622ec	29323230		R	R	R	S	R	R	R	R	R	S	S	R	S	R	R	R	R
573.14290	SRR5385408	Klebsiella pneumoniae KPN623ec	29323230	S	R	R	R	R	R	R	R	R	R	R	R	R	R	R	R		R
573.14291	SRR5385407	Klebsiella pneumoniae KPN626ec	29323230	S	R	R	R	R		R	R	R	R	S	S	R	S	R	S	S	S
573.14292	SRR5385405	Klebsiella pneumoniae KPN629ec	29323230	S	R	R	R	R	R	R	R	R	R	R	R	R	R	R	S	S	R
573.14293	SRR5385404	Klebsiella pneumoniae KPN630ec	29323230		R	R	R		R	R	R	R	R	S	S	R	S	R		R	R
573.14294	SRR5385402	Klebsiella pneumoniae KPN632ec	29323230	R	R	R	R	R	R	R	R	R	R	S	R	R	R	R	S	R	R
573.14295	SRR5385401	Klebsiella pneumoniae KPN635ec	29323230	S	R	R	R	S	S	R	R	R	R	S	S	R	S	R	R		R
573.14296	SRR5385400	Klebsiella pneumoniae KPN636ec	29323230	S	R	R	R	R	R	R	R	R	R	R	R	R	R	R	R		R
573.14297	SRR5385399	Klebsiella pneumoniae KPN639ec	29323230	S	R	R	R	R	R	R	R	R	S	S	S	S	S		R	S	R
573.14298	SRR5387039	Klebsiella pneumoniae KPN641ec	29323230	S	R	R	R	R	S	R	R	R	R	S	S	R	S		R	R	R
573.14299	SRR5387038	Klebsiella pneumoniae KPN648ec	29323230		R	R	R	R	S	R	R	R	R	S	S	R	S	R	S	R	S
573.14300	SRR5387037	Klebsiella pneumoniae KPN649ec	29323230	S	R	R	R	R	S	R	R	R	R	S	S	R	S		R	R	R
573.14301	SRR5387036	Klebsiella pneumoniae KPN658ec	29323230	R	R	S	R		R	R	R	R	R	R	R	R	R	R	R	R	R
573.14302	SRR5387035	Klebsiella pneumoniae KPN660ec	29323230	S	R	S	R	S	R	S		R	S	S	S	S	S	R	R	S	R
573.14303	SRR5387033	Klebsiella pneumoniae KPN669ec	29323230	S	R	R	R	R	R	R	R	R	R	R	R	R	R	R	S	S	R
573.14304	SRR5387032	Klebsiella pneumoniae KPN670ec	29323230	S	R	R	R	R	S	R	R	R	R	R	S		S		R	R	R
573.14305	SRR5387031	Klebsiella pneumoniae KPN674ec	29323230	S	R	S	R	S	S	S		S	S	S	S	S	S	S	R	S	S
573.14306	SRR5387030	Klebsiella pneumoniae KPN675ec	29323230	R	R	R	R	R	R	R	R	R	R	R	R	R	R	R	S	R	R
573.14307	SRR5387029	Klebsiella pneumoniae KPN676ec	29323230	S	R	R	R	R	R	R	R	R	R	R	S	R	S	R	S	R	R
573.14308	SRR5387028	Klebsiella pneumoniae KPN677ec	29323230	R	R	R	R	R	R	R	R	R	R	S	S	R	R	R	S	R	R
573.14309	SRR5387027	Klebsiella pneumoniae KPN678ec	29323230	S	R	S	S	S	R	S	R	R	S	S	S	S	S		R	S	S
573.14310	SRR5387026	Klebsiella pneumoniae KPN679ec	29323230	S	R	R	R	R	R	R	R	R	R	R	R	R	R	R	R		R
573.14311	SRR5387025	Klebsiella pneumoniae KPN680ec	29323230	S	R	R	R	R	R	R	R	R	R	R	R	R	R	R	R		R
573.14312	SRR5387024	Klebsiella pneumoniae KPN681ec	29323230		R	S	S	R		S		R	R	S	S	R	S	R	R	R	R
573.14313	SRR5387023	Klebsiella pneumoniae KPN682ec	29323230		R	R	R	R	R	R	R	R	R	S	R	R	R	R	S	R	R
573.14314	SRR5387022	Klebsiella pneumoniae KPN683ec	29323230		R	R	R		R	R	R	R	R	R	R	R	R	R	R	R	R
573.14315	SRR5387021	Klebsiella pneumoniae KPN684ec	29323230		R	R	R	R	R	R	R	R	R	S	R	R	R	R	S	R	R
573.14316	SRR5387020	Klebsiella pneumoniae KPN685ec	29323230	S	R	R	R	R	R	R	R	R	R	S	R	R	R	R	R	S	R
573.14317	SRR5387019	Klebsiella pneumoniae KPN686ec	29323230		R	R	R	R	R	R	R	R	R	S	R	R	R	R	S	R	R
573.14319	SRR5387017	Klebsiella pneumoniae KPN688ec	29323230	S	R	R	R	S	R	R	R	R	R	R	S	R	S	R	R		S
573.14320	SRR5387015	Klebsiella pneumoniae KPN690ec	29323230	S	R	R	R			R	R	R	R	S	S	R	S	R	R		R
573.14321	SRR5387014	Klebsiella pneumoniae KPN691ec	29323230		R	R	R	R	R	R	R	R	R	S	R	R	R	R	S	R	R
573.14322	SRR5387013	Klebsiella pneumoniae KPN692ec	29323230	S	R	R	R	R	R	R	R	R	R	R	S	R	S	R	R		S
573.14323	SRR5387011	Klebsiella pneumoniae KPN694ec	29323230		R	R	R			R	R	R	R	S	S	R	S		S	R	R
573.14324	SRR5387010	Klebsiella pneumoniae KPN695ec	29323230	S	R	R	R		S	R	R	R	R	R	S	S	S	S	R	R	R
573.14325	SRR5387009	Klebsiella pneumoniae KPN696ec	29323230	S	R	R	R	S	R	R	R	R	R	R	S	R	S	R	R	R	R
573.14326	SRR5387008	Klebsiella pneumoniae KPN697ec	29323230	S	R	R	R		S	R	R	R	R	S	S	R	S		S		R
573.14327	SRR5387007	Klebsiella pneumoniae KPN698ec	29323230	S		R	R	R	S	R	R	R	R	S	S	R	S	S	S		R
573.14328	SRR5387005	Klebsiella pneumoniae KPN700ec	29323230	S		S	S	S	R	S		R	S	S	S	S	S	S	R	S	S
573.14329	SRR5387004	Klebsiella pneumoniae KPN701ec	29323230		R	R	R	R	R	R	R	R	R	S	R	R	R	R	S	R	R
573.14330	SRR5385772	Klebsiella pneumoniae KPN702ec	29323230	R	R	R	R	R	R	R	R	R	R	S	R	R	R	R	S	R	R
573.14331	SRR5387003	Klebsiella pneumoniae KPN703ec	29323230	S	R	S	R	S	S	R	R	R	R	S	S	R	S	R	S		R
573.14332	SRR5387002	Klebsiella pneumoniae KPN704ec	29323230	S	R	R	R	R	S	R	R	R	R	S	S	R	S		R		R
573.14333	SRR5387001	Klebsiella pneumoniae KPN705ec	29323230	S	R	R	R	R		R	R	R	R	R	S	R	S	R	R	R	R
573.14334	SRR5386999	Klebsiella pneumoniae KPN707ec	29323230	S		R	R	R	S	R	R	R	S	S	S	S	S	R	S		S
573.14335	SRR5386998	Klebsiella pneumoniae KPN708ec	29323230	S	R	R	R	R	R	R	R	R	R	R	S	R	S		R	R	R
573.14336	SRR5386997	Klebsiella pneumoniae KPN709ec	29323230	S	R	R	R	R	R	R	R	R	R		S	R	S	R	R	R	S
573.14337	SRR5386995	Klebsiella pneumoniae KPN711ec	29323230	S	R	R	R	S		R	R	R	R	S	S	R	S	R	S	S	R
573.14338	SRR5386602	Klebsiella pneumoniae KPN712ec	29323230	S		R	R	S	S	R	R	R		R	S	S	S	S	R	R	R
573.14339	SRR5386601	Klebsiella pneumoniae KPN713ec	29323230	S	R	R	R		R	R	R	R	R	R	R	R	R	R	R	S	R
573.14340	SRR5386600	Klebsiella pneumoniae KPN714ec	29323230	S	R	R	R	R	R	R	R	R	R	S	S	R	S		R	S	S
573.14341	SRR5386599	Klebsiella pneumoniae KPN715ec	29323230	S	R	R	R	S		R	R	R	R	S	S	R	S	S	S	S	R
573.14342	SRR5386597	Klebsiella pneumoniae KPN716ec	29323230	S	R	R	R	R	R	R	R	R	R	R	R	R	R	R	R	S	R
573.14343	SRR5386596	Klebsiella pneumoniae KPN717ec	29323230	S	R	R	R	R	S	R	R	R	R	R	S	R	S		R	R	R
573.14344	SRR5386595	Klebsiella pneumoniae KPN718ec	29323230	S	R	R	R	R	S	R	R	R	R	R	S	S	S		R	R	R
573.14345	SRR5386594	Klebsiella pneumoniae KPN719ec	29323230	S	R	R	R	R	R	R	R	R	R	R	S	R	S		R	R	R
573.14346	SRR5386593	Klebsiella pneumoniae KPN720ec	29323230	S	R	R	R	S	R	R	R	R	R	R	S	R	S	R	R	S	R
573.14347	SRR5386592	Klebsiella pneumoniae KPN721ec	29323230	S	R	R	R		R	R	R	R	R	R	S	R		R	R	S	R
573.14348	SRR5386591	Klebsiella pneumoniae KPN722ec	29323230	S	R	R	R	R		R	R	R	R	R	S	R	S	R	R	R	R
573.14349	SRR5386590	Klebsiella pneumoniae KPN723ec	29323230	S	R	R	R	R		R	R	R	R	S	S	R	S		R		R
573.14350	SRR5386589	Klebsiella pneumoniae KPN724ec	29323230	S	R	R	R	R		R	R	R	R	R	S	R	S		R	R	R
573.14351	SRR5386588	Klebsiella pneumoniae KPN725ec	29323230	S	R	R	R	S	R	R	R	R	R	S	S	R	S		S	S	R
573.14352	SRR5386587	Klebsiella pneumoniae KPN727ec	29323230	S	R	R	R	S	R	R	R	R	R	S	R	R	R	R	R	R	R
573.14353	SRR5386585	Klebsiella pneumoniae KPN729ec	29323230	R	R	R	R	R		R	R	R	R	S	R	R	R	R	S	R	R
573.14354	SRR5386586	Klebsiella pneumoniae KPN728ec	29323230	R	R	R	R	R	R	R	R	R	R	S	R	R	R	R	S	R	R
573.14355	SRR5386584	Klebsiella pneumoniae KPN731ec	29323230	S	R	R	R	S	R	R	R	R	R	R	S	R	S	R	R		R
573.14356	SRR5386582	Klebsiella pneumoniae KPN733ec	29323230	S	R	R	R	R	R	R	R	R	R	R	S	R	S	R	R		R
573.14357	SRR5386581	Klebsiella pneumoniae KPN734ec	29323230	S	R	R	R	R	R	R	R	R	R	R	R	R	R	R	R	S	R
573.14358	SRR5386580	Klebsiella pneumoniae KPN735ec	29323230		R	R	R	R	R	R	R	R	R	R	S	R	S	R	R	R	R
573.14359	SRR5386579	Klebsiella pneumoniae KPN736ec	29323230	S	R	R	R	R		R	R	R	R	R	S	R	S	S			R
573.14360	SRR5386578	Klebsiella pneumoniae KPN737ec	29323230	S	R	R	R	R	R	R	R	R	R	R	R	R	R	R	R		R
573.14361	SRR5386577	Klebsiella pneumoniae KPN738ec	29323230	S	R	R	R		R	R	R	R	R	S	S	R	S	R	R	S	R
573.14362	SRR5386575	Klebsiella pneumoniae KPN740ec	29323230	S	R	R	R	R	R	R	R	R	R	R	R	R	R	R	R	S	R
573.14363	SRR5386574	Klebsiella pneumoniae KPN741ec	29323230	S	R	R	R	R	S	R	R	R	R	R	S	S	S		R	R	R
573.14364	SRR5386573	Klebsiella pneumoniae KPN742ec	29323230	R	R	R	R	R	R	R	R	R	R	S	R	R	R	R	S	R	R
573.14365	SRR5386572	Klebsiella pneumoniae KPN744ec	29323230	S		S	S	S	R	S		R	S	S	S	S	S	S	R	S	S
573.14366	SRR5386571	Klebsiella pneumoniae KPN745ec	29323230	S		R	R	R	S	R	R	R	R	S	S	R	S	S	S	S	R
573.14367	SRR5386569	Klebsiella pneumoniae KPN747ec	29323230	S	R	R	R	R	R	R	R	R	R	S	S	R	S		R	S	S
573.14368	SRR5386568	Klebsiella pneumoniae KPN748ec	29323230	R	R	R	R	R	R	R	R	R	R	S	R	R	R	R	S	R	R
573.14369	SRR5386567	Klebsiella pneumoniae KPN749ec	29323230	S	R	R	R	S	S	R	R		R	S	S	R	S		R		S
573.14371	SRR5386563	Klebsiella pneumoniae KPN752ec	29323230	R	R	R	R	R	R	R	R	R	R	S	R	R	R	R	S	R	R
573.14372	SRR5386562	Klebsiella pneumoniae KPN753ec	29323230	S		R	R	R	S	R	R	R	R	S	S	R	S	S	S		R
573.14373	SRR5386561	Klebsiella pneumoniae KPN754ec	29323230	S	R	R	R	R	S	R	R	R	R	R	S	R	S	R	S	R	R
573.14374	SRR5386560	Klebsiella pneumoniae KPN755ec	29323230	R	R	R	R	R	R	R	R	R	R	R	R	R	R	R	R	R	R
573.14375	SRR5386559	Klebsiella pneumoniae KPN756ec	29323230	S	R	R	R	R	R	R	R	R	R	R		R			S		R
573.14376	SRR5386557	Klebsiella pneumoniae KPN758ec	29323230	S		R	R		S	R	R	R	S	S	S	S	S	S	S	S	S
573.14377	SRR5386556	Klebsiella pneumoniae KPN759ec	29323230	S	R	R	R	S	R	R	R	R	R	S	R	R	R	R	S	S	R
573.14378	SRR5386555	Klebsiella pneumoniae KPN760ec	29323230	R	R	R	R	S	R	R	R	R	R	S	R	R	R	R	S	R	R
573.14379	SRR5386553	Klebsiella pneumoniae KPN762ec	29323230	S	R	R	R	R		R	R	R	R	R	S	R	S		R	R	R
573.14380	SRR5386552	Klebsiella pneumoniae KPN763ec	29323230	S	R	R	R	S	R	R	R	R	R	R	S	R	S	R	R	S	R
573.14381	SRR5386550	Klebsiella pneumoniae KPN765ec	29323230	S	R	R	R	R	S	R	R	R	R	R	S	R	S		R	R	R
573.14382	SRR5386549	Klebsiella pneumoniae KPN766ec	29323230		R	R	R	R	R	R	R	R	R	S	R	R	R	R		R	R
573.14383	SRR5386548	Klebsiella pneumoniae KPN768ec	29323230	S	R	R	R	R		R	R	R	R	S	S	R	S	S	R	S	S
573.14384	SRR5386547	Klebsiella pneumoniae KPN769ec	29323230	S	R	R	R	S		R	R	R	R	S	S	R	S	R	S		R
573.14385	SRR5386546	Klebsiella pneumoniae KPN770ec	29323230		R	R	R	R	R	R	R	R	R	S	R	R	R	R	S	R	R
573.14386	SRR5386544	Klebsiella pneumoniae KPN772ec	29323230	S	R	R	R	S		R	R	R	R	S	S	R	S		R		S
573.14387	SRR5386545	Klebsiella pneumoniae KPN771ec	29323230	S		S	S	S	R	S		R	S	S	S	S	S	S	R	S	S
573.14388	SRR5386543	Klebsiella pneumoniae KPN773ec	29323230		R	R	R	R	R	R	R	R	R	S	R	R	R	R	S	R	R
573.14389	SRR5386542	Klebsiella pneumoniae KPN775ec	29323230	S	R	R	R	S	R	R	R	R	R	R	S	R	S	R	R	R	R
573.14390	SRR5386541	Klebsiella pneumoniae KPN777ec	29323230		R	R	R	R	R	R	R	R	R	S	R	R		R		R	R
573.14391	SRR5386540	Klebsiella pneumoniae KPN778ec	29323230	S	R	R	R	R	R	R	R	R	R	R	S	R	S	R	R		S
573.14392	SRR5386539	Klebsiella pneumoniae KPN780ec	29323230	S	R	R	R	R	S	R	R	R	R	S	S	R	S	S	S	S	R
573.14393	SRR5386538	Klebsiella pneumoniae KPN781ec	29323230	S	R	R	R	R	R	R	R	R	R	R	R	R	R	R	R		R
573.14394	SRR5386537	Klebsiella pneumoniae KPN782ec	29323230		R	R	R	R	R	R	R	R	R	S	R	R	R	R	S	R	S
573.14395	SRR5386536	Klebsiella pneumoniae KPN783ec	29323230	S	R	R	R			R	R	R	R	S	S	R	S	R	S		R
573.14396	SRR5386535	Klebsiella pneumoniae KPN785ec	29323230	S	R	R	R	S		R	R	R	R	S	S	R	S		R		S
573.14397	SRR5386534	Klebsiella pneumoniae KPN786ec	29323230	S	R	R	R	R	S	R	R	R		R	S	S	S	S	R	R	R
573.14398	SRR5386532	Klebsiella pneumoniae KPN788ec	29323230	S	R	R	R	R	S	R	R	R	R	S	S	R	S	S	S	S	S
573.14399	SRR5386530	Klebsiella pneumoniae KPN790ec	29323230	S	R	R	R		R	R	R	R	R	R	R	R	R	R	R	R	R
573.14400	SRR5386529	Klebsiella pneumoniae KPN792ec	29323230		R	R	R		S	R	R	R	R	S	S	R	S	R	S	R	R
573.14401	SRR5386528	Klebsiella pneumoniae KPN793ec	29323230	S	R	R	R	R	R	R	R	R	R	R	R	R	R	R	R	R	S
573.14402	SRR5386526	Klebsiella pneumoniae KPN795ec	29323230	S	R	R	R	R	S	R	R	R	R	R	S	S	S		R		R
573.14403	SRR5386525	Klebsiella pneumoniae KPN796ec	29323230	S	R	S	R	S	S	R	R	R	R	S	S	R	S	R	S	R	R
573.14404	SRR5386524	Klebsiella pneumoniae KPN797ec	29323230	S	R	S	R	R	S	R	R	R	R	R	S	R	S	R	S		S
573.14405	SRR5386521	Klebsiella pneumoniae KPN801ec	29323230	S	R	R	R	R	R	R	R	R	R	R	S	R	S		R	R	R
573.14406	SRR5386523	Klebsiella pneumoniae KPN799ec	29323230	S	R	R	R		R	R	R	R	R	S	R	R	R	R	S	S	R
573.14407	SRR5386522	Klebsiella pneumoniae KPN800ec	29323230	S	R	R	R	R	R	R	R	R	R	R	R	R	R	R		R	R
573.14408	SRR5386520	Klebsiella pneumoniae KPN802ec	29323230	S	R	R	R	R	S	R	R	R	R	R	S	S	S	S	R		R
573.14409	SRR5386519	Klebsiella pneumoniae KPN803ec	29323230	S		R	R		S	R	R	R	R	R	S	R	S	S	S	R	S
573.14410	SRR5386516	Klebsiella pneumoniae KPN807ec	29323230	S	R	R	R		S	R	R	R	S	R	S	S	S	S	R		R
573.14411	SRR5386515	Klebsiella pneumoniae KPN809ec	29323230	S	R	R	R	R	S	S	R	R	S	S	S	S	S	S	S	S	S
573.14412	SRR5386514	Klebsiella pneumoniae KPN810ec	29323230	S	R	R	R	S	R	R	R	R	R	R	S	R	S	R	R	S	R
573.14413	SRR5386513	Klebsiella pneumoniae KPN811ec	29323230	S	R	R	R	R	S	R	R	R	R	R	S	R	S	R	S		S
573.14415	SRR5386511	Klebsiella pneumoniae KPN814ec	29323230	S	R	R	R	R		R	R	R	R	R	S	R	S		R	R	R
573.14416	SRR5386509	Klebsiella pneumoniae KPN816ec	29323230	S	R	R	R	R	R	R	R	R	R	R	S	R	S		R	R	R
573.14417	SRR5386508	Klebsiella pneumoniae KPN817ec	29323230	S	R	R	R	R	R	R	R	R	R	R	R	R	R	R	R	R	R
573.14418	SRR5386507	Klebsiella pneumoniae KPN818ec	29323230	S	R	S	R	S	R	R	R	R	R	R	R	R	R	R	R	R	R
573.14419	SRR5386506	Klebsiella pneumoniae KPN819ec	29323230	S	R	R	R	S	R	R	R	R	R	S	R	R	R	R	S	S	R
573.14420	SRR5386504	Klebsiella pneumoniae KPN821ec	29323230	S	R	S	R	S	R	R	R	R	R	R	S	S	S	R	R	R	S
573.14421	SRR5386503	Klebsiella pneumoniae KPN822ec	29323230	S	R	R	R	R	S	R	R	R	R	S	S	R	S		S		R
573.14422	SRR5386502	Klebsiella pneumoniae KPN823ec	29323230	S	R	R	R	S	R	R	R	R	R	S	R	R	R	R	S	S	R
573.14423	SRR5386501	Klebsiella pneumoniae KPN824ec	29323230	S	R	R	R	R	S	R	R	R	R	R	S	S	S		R	R	R
573.14424	SRR5386500	Klebsiella pneumoniae KPN825ec	29323230	S	R	R	R	R	S	R	R	R	R	S	S	R	S	S	R		R
573.14425	SRR5386499	Klebsiella pneumoniae KPN826ec	29323230			R	R	S	S	R	R	R	R	S	S	R	S	S	S	R	R
573.14426	SRR5386498	Klebsiella pneumoniae KPN828ec	29323230	S	R	R	R	S	R	R	R	R	R	R	R	R	R	R	S		S
573.14427	SRR5386497	Klebsiella pneumoniae KPN830ec	29323230	S	R	R	R	R	S	R	R	R	R	S	S	S	S	S	R		R
573.14428	SRR5386496	Klebsiella pneumoniae KPN831ec	29323230	S	R	R	R	R		R	R	R	S	S	R	S	R	R	S	S	S
573.14429	SRR5386495	Klebsiella pneumoniae KPN832ec	29323230	S	R	R	R		S		R	R	R	S	S	S	S	S	R	R	R
573.14430	SRR5386492	Klebsiella pneumoniae KPN835ec	29323230	S	R	R	R	R	R	R	R	R	R	R	R	R	R	R	R		R
573.14431	SRR5386491	Klebsiella pneumoniae KPN836ec	29323230	S	R	R	R	R	R	R	R	R	S	S	R	S	R	R	R	S	S
573.14432	SRR5386490	Klebsiella pneumoniae KPN837ec	29323230	S	R	R	R	R	S	R	R	R	R	R	S	R	S	R	R	R	R
573.14433	SRR5386489	Klebsiella pneumoniae KPN838ec	29323230	S	R	R	R	S	R	R	R	R	R	R	R	R	R	R	S		R
573.14434	SRR5386488	Klebsiella pneumoniae KPN839ec	29323230	R	R	R	R	R	R	R	R	R	R	S	S	R	R	R	S	R	R
573.14435	SRR5386487	Klebsiella pneumoniae KPN840ec	29323230	S	R	R	R	R		R	R	R		R	R	S	S	R	R	S	R
573.14436	SRR5386486	Klebsiella pneumoniae KPN841ec	29323230	S	R	R	R	R		R	R	R	R	S	S	R	S	R		S	R
573.14437	SRR5386485	Klebsiella pneumoniae KPN843ec	29323230	S	R	R	R	R	R	R	R	R	R	S	R	R	R	R	R	S	S
573.14438	SRR5386484	Klebsiella pneumoniae KPN844ec	29323230	S	R	R	R	S	R	R	R	R	R	R	R	R	R	R		R	R
573.14439	SRR5386480	Klebsiella pneumoniae KPN849ec	29323230		R	R	R	R		R	R	R	R	S	S	R	S	R	S	R	R
573.14440	SRR5386481	Klebsiella pneumoniae KPN848ec	29323230	S		R	R	S	S	R	R	R	S	S	S	S	S	S	S	S	S
573.14441	SRR5386479	Klebsiella pneumoniae KPN850ec	29323230	R	R	R	R		S	R	R	R	R	S	S	R	S		S	R	R
573.14442	SRR5386478	Klebsiella pneumoniae KPN852ec	29323230	S	R	R	R	S	R	R	R	R	R	S	R	R	R	R	S	S	R
573.14443	SRR5386477	Klebsiella pneumoniae KPN853ec	29323230	S	R	R	R	R	S	R	R	R	R	R	S	S	S	S	R		R
573.14444	SRR5386476	Klebsiella pneumoniae KPN854ec	29323230		R	R	R	R		R	R	R	R	S	S	R	S	R	S	R	R
573.14445	SRR5386475	Klebsiella pneumoniae KPN857ec	29323230	S	R	R	R	R	S	R	R	R	R	R	S	S	S	S	R	R	R
573.14446	SRR5386474	Klebsiella pneumoniae KPN858ec	29323230	S	R	R	R	S	R	R	R	R	R	R	R	R	R	R			R
573.14447	SRR5386472	Klebsiella pneumoniae KPN860ec	29323230	S	R	R	R		R	R	R	R	R	R	R	R	R	R	R		R
573.14448	SRR5386469	Klebsiella pneumoniae KPN863ec	29323230	S	R	S	R	S		R	R	R	R	S	S	R	S		R	S	S
573.14449	SRR5386468	Klebsiella pneumoniae KPN864ec	29323230		R	R	R		R	R	R	R	R	S	S	R	S	R	R	R	R
573.14450	SRR5386467	Klebsiella pneumoniae KPN865ec	29323230	S	R	R	R	R	R	R	R	R	R	S	S	R	S	S	S	S	S
573.14451	SRR5386466	Klebsiella pneumoniae KPN866ec	29323230	R	R	R	R		S	R	R	R	R	S	S	R	S		S	R	R
573.14452	SRR5386465	Klebsiella pneumoniae KPN867ec	29323230	S	R	S	R	S	R	R	R	R	R	R	R	R	R	R		S	R
573.14453	SRR5386464	Klebsiella pneumoniae KPN868ec	29323230	S	R	S	R	S	S	S		R	R		S	R	S	S	R	S	R
573.14454	SRR5386461	Klebsiella pneumoniae KPN871ec	29323230	S	R	S	R		S	S	R	R		S	S	S	S	S	R	S	S
573.14455	SRR5386462	Klebsiella pneumoniae KPN870ec	29323230	S	R	R	R	R	R	R	R	R	R	R	R	R	R	R			R
573.14456	SRR5386459	Klebsiella pneumoniae KPN874ec	29323230	S	R	R	R	R	R	R	R	R	R	R	R	R	R	R	R		R
573.14457	SRR5385933	Klebsiella pneumoniae KPN875ec	29323230	S	R	R	R	R	R	R	R	R	R		R	R	R	R		S	R
573.14458	SRR5385932	Klebsiella pneumoniae KPN876ec	29323230		R	R	R	R	R	R	R	R	R	R	S	R	S	R	R	R	R
573.14459	SRR5385931	Klebsiella pneumoniae KPN877ec	29323230	S	R	R	R	S	R	R	R	R	R	R	S	R	S	R	R	S	R
573.14460	SRR5385930	Klebsiella pneumoniae KPN878ec	29323230	S	R	R	R	S	R	R	R	R	R	R	R	R	R	R	R	S	R
573.14461	SRR5385929	Klebsiella pneumoniae KPN879ec	29323230	S	R	R	R		S	R	R	R	R	S	S	R	S		R		R
573.14462	SRR5385928	Klebsiella pneumoniae KPN880ec	29323230	R	R	R	R	S	S	R	R	R	R	S	S	R	S	S	S	R	R
573.14463	SRR5385927	Klebsiella pneumoniae KPN881ec	29323230	S	R	S	R		S		R	R	S	S	S	S	S	R		S	S
573.14464	SRR5385926	Klebsiella pneumoniae KPN882ec	29323230	S	R	R	R	R	R	R	R	R	R	R	S	R	S	R	R		R
573.14465	SRR5385925	Klebsiella pneumoniae KPN883ec	29323230	R	R	R	R	R	R	R	R	R	R	S	R	R	R	R		R	R
573.14466	SRR5385924	Klebsiella pneumoniae KPN886ec	29323230	R		R	R		S	R	R	R	R	S	S	R	S		S	R	R
573.14467	SRR5385923	Klebsiella pneumoniae KPN887ec	29323230	S	R	R	R	S		R	R	R	R	S	S	R	S		R	S	S
573.14468	SRR5385922	Klebsiella pneumoniae KPN888ec	29323230	S	R	R	R	R	S	R	R	R	R	S	S	R	S		R		R
573.14469	SRR5385920	Klebsiella pneumoniae KPN890ec	29323230	S	R	R	R	R	R	R	R	R	R	S	R	R	R	R	R	R	R
573.14470	SRR5385919	Klebsiella pneumoniae KPN891ec	29323230	S	R	R	R		R	R	R	R	R	R	S	R	S	R	R	S	R
573.14471	SRR5385918	Klebsiella pneumoniae KPN892ec	29323230	S	R	R	R	S	R	R	R	R	R	R	R	R	R	R	R	S	R
573.14472	SRR5385917	Klebsiella pneumoniae KPN893ec	29323230	S	R	R	R	R	R	R	R	R	R	R	R	R	R	R	S		R
573.14473	SRR5385916	Klebsiella pneumoniae KPN894ec	29323230	S	R	R	R	R	S	R	R	R	R	R	S	R	S	R	S		S
573.14474	SRR5385915	Klebsiella pneumoniae KPN895ec	29323230	S		R	R	R	S	R	R	R	R	S	S	R	S	S	S	S	S
573.14475	SRR5385914	Klebsiella pneumoniae KPN896ec	29323230	S	R	R	R	R	R	R	R	R	R	S	R	R	R	R	S	R	S
573.14477	SRR5385910	Klebsiella pneumoniae KPN900ec	29323230	R	R	R	R	R	R	R	R	R	R	S		R	R	R	S	R	R
573.14478	SRR5385909	Klebsiella pneumoniae KPN902ec	29323230	S	R	R	R	S	R	R	R	R	R	R	S	R	S	R	R	S	R
573.14479	SRR5385908	Klebsiella pneumoniae KPN903ec	29323230	S	R	S	R		S	S	R	R	S	R	S	S	S	S	R		R
573.14480	SRR5385907	Klebsiella pneumoniae KPN904ec	29323230	S	R	R	R	R	R	R	R	R	R	S	R	R	R	R	R	R	R
573.14481	SRR5385906	Klebsiella pneumoniae KPN906ec	29323230	S	R	R	R	R	S	R	R	R	R	S	S	R	S		S		R
573.14482	SRR5385905	Klebsiella pneumoniae KPN907ec	29323230	S	R	R	R		S	R	R	R	R	S	S	R	S	S	S	S	S
573.14483	SRR5385904	Klebsiella pneumoniae KPN908ec	29323230		R	R	R		R	R	R	R	R	R	R	R	R	R	S	R	S
573.14484	SRR5385901	Klebsiella pneumoniae KPN911ec	29323230	S	R	R	R		R	R	R	R	R	S	S	R	S	R		S	R
573.14485	SRR5385903	Klebsiella pneumoniae KPN909ec	29323230		R	R	R	R	R	R	R	R	R	S	R	R	R	R	R	R	R
573.14486	SRR5385900	Klebsiella pneumoniae KPN912ec	29323230		R	R	R		R	R	R	R	R	R	S	R	S	R	R	R	R
573.14487	SRR5385899	Klebsiella pneumoniae KPN913ec	29323230	S	R	R	R		S	R	R	R	R	S	S	R	S	S	S	S	S
573.14488	SRR5385898	Klebsiella pneumoniae KPN914ec	29323230	S	R		R	S	S	R	R	R	R	S	S	R	S	S	S	S	S
573.14489	SRR5385897	Klebsiella pneumoniae KPN915ec	29323230	S	R	R	R	R	S	R	R	R	R	S	S	R	S	S	S	S	S
573.14490	SRR5385896	Klebsiella pneumoniae KPN916ec	29323230	S	R	R	R	R	S	R	R	R	R	S	S	R	S	S	R		R
573.14491	SRR5385895	Klebsiella pneumoniae KPN918ec	29323230		R	R	R	R		R	R	R	R	S	S	R	S	R	R	R	R
573.14492	SRR5385894	Klebsiella pneumoniae KPN919ec	29323230	S	R	R	R	S	R	R	R	R	R	R	R	R	R	R			R
573.14493	SRR5385892	Klebsiella pneumoniae KPN921ec	29323230	S	R	S	R	S	S	S		S	S	S	S	S	S	R	S	S	S
573.14494	SRR5385891	Klebsiella pneumoniae KPN922ec	29323230	S	R	R	R	S	R	R	R	R	R	S	S	R	S	R	S	S	R
573.14495	SRR5385890	Klebsiella pneumoniae KPN923ec	29323230	S	R	R	R	R	S	R	R	R	R	R	S	R	S	R	S	S	S
573.14496	SRR5385889	Klebsiella pneumoniae KPN924ec	29323230		R		R	S	S	R		R	R	S	S	R	S	R	S	R	R
573.14497	SRR5385888	Klebsiella pneumoniae KPN925ec	29323230	S	R	R	R	R	R	R	R	R	R	R	R	R	R	R	R		R
573.14498	SRR5385887	Klebsiella pneumoniae KPN926ec	29323230	R	R	R	R	R	R	R	R	R	R	S	R	R	R	R	S	R	R
573.14499	SRR5385886	Klebsiella pneumoniae KPN927ec	29323230	S	R	R	R		S	R	R	R	S	S	S	S	S	R		S	R
573.14500	SRR5385885	Klebsiella pneumoniae KPN928ec	29323230	S	R	R	R	R	R	R	R	R	R	R	R	R	R	R		R	R
573.14501	SRR5385884	Klebsiella pneumoniae KPN929ec	29323230	S	R	R	R	S		R	R	R	R	R	R	R	R	R	S		R
573.14502	SRR5385883	Klebsiella pneumoniae KPN930ec	29323230	S	R	S	R		R	R	R	R	R		R	R	R	R	R	S	R
573.14503	SRR5385882	Klebsiella pneumoniae KPN931ec	29323230	S	R	R	R			R	R	R	R	S	R	R	S	R	R		R
573.14504	SRR5385880	Klebsiella pneumoniae KPN933ec	29323230	S	R	R	R	S	S	R	R	R	R	R	S	R	S	R	S		S
573.14505	SRR5385879	Klebsiella pneumoniae KPN934ec	29323230	S	R	R	R	R	S	R	R	R	R	S	S	S	S	S	R	R	R
573.14506	SRR5385878	Klebsiella pneumoniae KPN935ec	29323230	S	R	R	R		R		R	R	R	S	R	R	R		R	S	R
573.14507	SRR5385874	Klebsiella pneumoniae KPN939ec	29323230		R	R	R	R	R	R	R	R	R	S	R	R	R	R	S	R	R
573.14508	SRR5385873	Klebsiella pneumoniae KPN940ec	29323230	S	R	R	R		S	R	R	R	R	R	S	R	S	R	S		S
573.14509	SRR5385872	Klebsiella pneumoniae KPN941ec	29323230	R	R	R	R	R	R	R	R	R	R	S	R	R	R	R	S	R	R
573.14510	SRR5385871	Klebsiella pneumoniae KPN942ec	29323230	S	R	R	R	R	S	R	R	R	R	R	S	S	S	S	R	R	R
573.14511	SRR5385870	Klebsiella pneumoniae KPN943ec	29323230	S	R		R		S		R	R	R	S	S	R	S	S	R		S
573.14512	SRR5385869	Klebsiella pneumoniae KPN944ec	29323230		R	R	R		R	R	R	R	R	S	R	R	R	R	S	R	R
573.14513	SRR5385868	Klebsiella pneumoniae KPN945ec	29323230	S	R	R	R	S	R	R	R	R	R	S	R	R	R	R	S	S	R
573.14514	SRR5385867	Klebsiella pneumoniae KPN946ec	29323230	S	R	R	R	R	S	R	R	R	R	R	S	S	S		R	R	R
573.14515	SRR5385866	Klebsiella pneumoniae KPN947ec	29323230	S	R	R	R	R	S	R	R	R	R	R	S	S	S		R	R	R
573.14516	SRR5385865	Klebsiella pneumoniae KPN948ec	29323230		R	R	R	R	R	R	R	R	R	S	R	R	R	R	S	R	R
573.14517	SRR5385864	Klebsiella pneumoniae KPN950ec	29323230	S	R	R	R	R	R	R	R	R	R	R	R	R	R	R	R	S	R
573.14518	SRR5385862	Klebsiella pneumoniae KPN952ec	29323230	S	R	R	R	R	S	R	R	R	R	R	S	S	S		R	R	R
573.14519	SRR5385863	Klebsiella pneumoniae KPN951ec	29323230	S	R	R	R	R	S	R	R	R	R	R	S	R	S	R	S		S
573.14520	SRR5385861	Klebsiella pneumoniae KPN953ec	29323230	S	R	R	R	S	R	R	R	R	R	R	R	R	R	R	S		R
573.14521	SRR5385860	Klebsiella pneumoniae KPN954ec	29323230	S	R	R	R	S	R	R	R	R	R	R	R	R	R	R	S		R
573.14522	SRR5385858	Klebsiella pneumoniae KPN956ec	29323230	S	R	R	R	R	S	R	R	R	R	R	S	R	S	R	S		S
573.14523	SRR5385857	Klebsiella pneumoniae KPN957ec	29323230	R	R	R	R	R	R	R	R	R	R	R	R	R	R	R	R	R	R
573.14524	SRR5385856	Klebsiella pneumoniae KPN958ec	29323230		R	R	R		S	R	R	R	R	S	S	R	S	R	S	R	S
573.14525	SRR5385855	Klebsiella pneumoniae KPN959ec	29323230	S	R	R	R	R	R	R	R	R	R	S	S	R	S	R			R
573.14526	SRR5385854	Klebsiella pneumoniae KPN960ec	29323230	S	R	R	R		R	R	R	R	R	R	R	R	R	R		R	R
573.14527	SRR5385852	Klebsiella pneumoniae KPN962ec	29323230	S	R	R	R	R	S	R	R	R	R	R	S	S	S	R	R	R	R
573.14528	SRR5385851	Klebsiella pneumoniae KPN963ec	29323230	S	R	R	R	S	R	R	R	R	R	R	R	R	R	R	R		R
573.14529	SRR5385849	Klebsiella pneumoniae KPN965ec	29323230	S	R	R	R	R	R	R	R	R	R	S	S	R	S	R	R	S	R
573.14530	SRR5385848	Klebsiella pneumoniae KPN966ec	29323230	S	R	R	R	R	R	R	R	R	R	R	R	R	R	R		S	R
573.14531	SRR5385847	Klebsiella pneumoniae KPN967ec	29323230		R	R	R		S	R	R	R	R	R	S	R	S	R	S	R	R
573.14532	SRR5385846	Klebsiella pneumoniae KPN968ec	29323230	S	R	R	R	R	S	R	R	R	R	S	S	R	S	S	S	S	R
573.14533	SRR5385843	Klebsiella pneumoniae KPN973ec	29323230	S	R	R	R	S	S	R	R	R	R	R	S	R	S	R	S	R	R
573.14534	SRR5385842	Klebsiella pneumoniae KPN974ec	29323230	S		R	R	R	S	R	R	R	R	S	S	R	S	S	S	S	R
573.14535	SRR5385841	Klebsiella pneumoniae KPN975ec	29323230	S	R	R	R	R	S	R	R	R	R	R	S	R	S	R	S		R
573.14536	SRR5385839	Klebsiella pneumoniae KPN977ec	29323230	R	R	R	R		S	R	R	R	R	R	S	R	S	R	S	R	S
573.14537	SRR5385838	Klebsiella pneumoniae KPN978ec	29323230		R	R	R	R	R	R	R	R	R	R	R	R	R	R	S	R	S
573.14538	SRR5385837	Klebsiella pneumoniae KPN980ec	29323230	S	R	R	R	S		R	R	R	R	S	S	R	S	R	S	S	R
573.14539	SRR5385836	Klebsiella pneumoniae KPN981ec	29323230	S	R	R	R	R	R	R	R	R	R	R	S	R	S		R	R	R
573.14540	SRR5385835	Klebsiella pneumoniae KPN982ec	29323230	S	R	R	R	S	R	R	R	R	R	S	R	R	R	R		R	S
573.14541	SRR5385834	Klebsiella pneumoniae KPN983ec	29323230	S	R	R	R	R	R	R	R	R	R	R	S	R	S	R	R	R	R
573.14542	SRR5385833	Klebsiella pneumoniae KPN984ec	29323230		R	R	R	R	R	R	R	R	R	S	R	R	R	R	S	R	R
573.14543	SRR5385832	Klebsiella pneumoniae KPN986ec	29323230	S		S	R	R	S	R	R	R	R	S	S	R	S	S	S	S	S
573.14544	SRR5385831	Klebsiella pneumoniae KPN988ec	29323230	S	R	R	R	R	S	R	R	R	R	R	S	S	S		R	R	R
573.14545	SRR5385830	Klebsiella pneumoniae KPN989ec	29323230		R	R	R	R	R	R	R	R	R	S	R	R	R	R	S	R	R
573.14546	SRR5385829	Klebsiella pneumoniae KPN990ec	29323230	S	R	R	R	R	S	R	R	R	R	R	S	S	S	S	R	R	R
573.14547	SRR5385826	Klebsiella pneumoniae KPN994ec	29323230		R	R	R	R	R	R	R	R	R	S	R	R	R	R	S	R	R
573.14548	SRR5385825	Klebsiella pneumoniae KPN995ec	29323230	S	R	R	R	R	S	R	R	R	R	R	S	R	S	R	S		S
573.14549	SRR5385824	Klebsiella pneumoniae KPN997ec	29323230	S	R	R	R		R	R	R	R	R	R	R	R	R	R	S	S	S
573.14550	SRR5385823	Klebsiella pneumoniae KPN999ec	29323230	S	R	R	R	R	S	R	R	R	R	R	S	S	S	R	R	R	R

## Sheet: Table B (MTB SR)
Table B. Laboratory-derived susceptible and resistant phenotypes for M. tuberculosis genomes used in this study.
PATRIC ID	Run Accession	Genome Name	Publication (pubmed ID)	amikacin	capreomycin	ethambutol	ethionamide	isoniazid	kanamycin	moxifloxacin	ofloxacin	pyrazinamide	rifampin	streptomycin
1773.199	SRR1577810,SRR1577835,SRR1577836	Mycobacterium tuberculosis strain MAL010075	-	S	S	S	S	S	S			R	S	S
1773.200	SRR1577821,SRR1577824,SRR1577829	Mycobacterium tuberculosis strain MAL010077	-	S	S	S	S	R	S			S	R	S
1773.201	SRR1577808,SRR1577822,SRR1577832	Mycobacterium tuberculosis strain MAL010119	-	S	S	S	S	S	S			S	S	S
1773.202	SRR1577811,SRR1577823,SRR1577825	Mycobacterium tuberculosis strain MAL020139	-	S	S	S	S	R	S			S	R	S
1773.203	SRR1577809,SRR1577826,SRR1577827	Mycobacterium tuberculosis strain MAL020151	-	S	S	S	S	S	S			S	S	S
1773.204	SRR1577806,SRR1577830	Mycobacterium tuberculosis strain MAL020165	-	R	S	R	R	R	R			R	R	S
1773.2436	ERR551223	Mycobacterium tuberculosis 10054-10	26686880,26116186			S		S				S	S	S
1773.2437	ERR552204	Mycobacterium tuberculosis 10056-06	26686880,26116186			S		S				S	S	S
1773.2438	ERR551085	Mycobacterium tuberculosis 10016-05	26686880,26116186			S		S				S	S	S
1773.2439	ERR551150	Mycobacterium tuberculosis 10057-10	26686880,26116186			S		S				S	S	S
1773.2440	ERR553349	Mycobacterium tuberculosis 10058-10	26686880,26116186			S		R				S	S	R
1773.2441	ERR552113	Mycobacterium tuberculosis 10091-01	26686880,26116186			R		R				R	R	R
1773.2442	ERR552505	Mycobacterium tuberculosis 10093-08	26686880,26116186			S		S				S	S	S
1773.2443	ERR552942	Mycobacterium tuberculosis 10094-12	26686880,26116186			S		S				S	S	S
1773.2444	ERR552440	Mycobacterium tuberculosis 10098-05	26686880,26116186			S		S				S	S	S
1773.2445	ERR550647	Mycobacterium tuberculosis 10108-01	26686880,26116186			S		R				R	R	R
1773.2446	ERR552659	Mycobacterium tuberculosis 10108-11	26686880,26116186			S		S				S	S	S
1773.2447	ERR551858	Mycobacterium tuberculosis 1014-10	26686880,26116186			S		S				S	S	S
1773.2448	ERR498374	Mycobacterium tuberculosis 10118-05	26686880,26116186			S		S				S	S	S
1773.2449	ERR552676	Mycobacterium tuberculosis 1016-12	26686880,26116186			S		S				S	S	S
1773.2450	ERR550975	Mycobacterium tuberculosis 10155-09	26686880,26116186			S		S				S	S	S
1773.2451	ERR551751	Mycobacterium tuberculosis 10162-04	26686880,26116186			S		S				S	S	S
1773.2452	ERR552249	Mycobacterium tuberculosis 10168-06	26686880,26116186			S		S				S	S	S
1773.2453	ERR552232	Mycobacterium tuberculosis 10212-12	26686880,26116186			S		S				S	S	S
1773.2454	ERR552845	Mycobacterium tuberculosis 10213-12	26686880,26116186			S		S				S	S	S
1773.2455	ERR552813	Mycobacterium tuberculosis 10214-09	26686880,26116186			S		S				S	S	S
1773.2456	ERR553054	Mycobacterium tuberculosis 10214-12	26686880,26116186			S		S				S	S	S
1773.2457	ERR551932	Mycobacterium tuberculosis 10229-10	26686880,26116186			S		S				S	S	S
1773.2458	ERR553379	Mycobacterium tuberculosis 10238-08	26686880,26116186			S		S				S	S	S
1773.2459	ERR553296	Mycobacterium tuberculosis 10239-08	26686880,26116186			S		S				S	S	S
1773.2460	ERR550955	Mycobacterium tuberculosis 10243-09	26686880,26116186			S		S				S	S	S
1773.2461	ERR551839	Mycobacterium tuberculosis 10245-11	26686880,26116186			S		S				S	S	S
1773.2462	ERR551652	Mycobacterium tuberculosis 10311-11	26686880,26116186			S		S				S	S	S
1773.2463	ERR552019	Mycobacterium tuberculosis 10324-06	26686880,26116186			S		S				S	S	S
1773.2464	ERR552984	Mycobacterium tuberculosis 10256-10	26686880,26116186			S		S				S	S	S
1773.2465	ERR551507	Mycobacterium tuberculosis 10325-06	26686880,26116186			S		S				S	S	S
1773.2466	ERR553140	Mycobacterium tuberculosis 10353-09	26686880,26116186			S		S				S	S	S
1773.2467	ERR552371	Mycobacterium tuberculosis 1036-06	26686880,26116186			S		S				S	S	S
1773.2468	ERR551276	Mycobacterium tuberculosis 10362-05	26686880,26116186			S		S				S	S	S
1773.2469	ERR551313	Mycobacterium tuberculosis 10363-05	26686880,26116186			S		S				S	S	S
1773.2470	ERR551836	Mycobacterium tuberculosis 10396-11	26686880,26116186			S		S				S	S	S
1773.2471	ERR551508	Mycobacterium tuberculosis 10410-05	26686880,26116186			S		S				S	S	R
1773.2472	ERR551803	Mycobacterium tuberculosis 1042-05	26686880,26116186			S		S				S	S	S
1773.2473	ERR550653	Mycobacterium tuberculosis 1043-05	26686880,26116186			S		S				S	S	S
1773.2474	ERR551257	Mycobacterium tuberculosis 1043-09	26686880,26116186			S		S				S	S	S
1773.2475	ERR552941	Mycobacterium tuberculosis 10433-12	26686880,26116186			S		S				S	S	S
1773.2476	ERR552502	Mycobacterium tuberculosis 10461-10	26686880,26116186			S		S				S	S	S
1773.2477	ERR553196	Mycobacterium tuberculosis 10468-07	26686880,26116186			S		S				S	S	S
1773.2478	ERR552220	Mycobacterium tuberculosis 1047-07	26686880,26116186			S		S				S	S	S
1773.2479	ERR552736	Mycobacterium tuberculosis 10471-07	26686880,26116186			S		S				S	S	S
1773.2480	ERR553076	Mycobacterium tuberculosis 10480-10	26686880,26116186			S		S				S	S	S
1773.2481	ERR550698	Mycobacterium tuberculosis 10481-10	26686880,26116186			S		R				S	S	R
1773.2482	ERR552240	Mycobacterium tuberculosis 1049-02	26686880,26116186			R		R				R	R	R
1773.2483	ERR551178	Mycobacterium tuberculosis 10498-05	26686880,26116186			S		S				S	S	S
1773.2484	ERR551716	Mycobacterium tuberculosis 1050-08	26686880,26116186			S		S				S	S	S
1773.2485	ERR551698	Mycobacterium tuberculosis 10527-05	26686880,26116186	R	R	R		R				R	R	R
1773.2486	ERR550886	Mycobacterium tuberculosis 10529-05	26686880,26116186	R		R		R				S	R	R
1773.2487	ERR552906	Mycobacterium tuberculosis 10530-05	26686880,26116186	S	S	R		R				R	R	R
1773.2488	ERR551138	Mycobacterium tuberculosis 10531-05	26686880,26116186	S	S	R		R				R	R	R
1773.2489	ERR552051	Mycobacterium tuberculosis 10531-09	26686880,26116186			S		S				S	S	S
1773.2490	ERR553217	Mycobacterium tuberculosis 10533-05	26686880,26116186	R	R	R		R				R	R	R
1773.2491	ERR550923	Mycobacterium tuberculosis 10532-05	26686880,26116186	S	S	R		R				R	R	R
1773.2492	ERR552200	Mycobacterium tuberculosis 10536-05	26686880,26116186	S	S	S		R				R	R	R
1773.2493	ERR551489	Mycobacterium tuberculosis 10539-12	26686880,26116186			S		S				S	S	S
1773.2494	ERR552377	Mycobacterium tuberculosis 10539-05	26686880,26116186	R	R	R		R				S	R	R
1773.2495	ERR552104	Mycobacterium tuberculosis 10540-05	26686880,26116186	S	S	R		R				R	R	R
1773.2496	ERR551095	Mycobacterium tuberculosis 10546-12	26686880,26116186			S		S				S	S	S
1773.2497	ERR552886	Mycobacterium tuberculosis 10549-06	26686880,26116186			S		S				S	S	S
1773.2498	ERR552898	Mycobacterium tuberculosis 10562-08	26686880,26116186			S		S				S	S	S
1773.2499	ERR552364	Mycobacterium tuberculosis 10564-01	26686880,26116186			S		R				S	R	R
1773.2500	ERR551846	Mycobacterium tuberculosis 10567-10	26686880,26116186			S		S				S	S	R
1773.2501	ERR552050	Mycobacterium tuberculosis 10574-08	26686880,26116186			S		S				R	S	S
1773.2502	ERR551269	Mycobacterium tuberculosis 10574-09	26686880,26116186			S		S				S	S	S
1773.2503	ERR552320	Mycobacterium tuberculosis 10583-07	26686880,26116186			S		S				S	S	S
1773.2504	ERR551538	Mycobacterium tuberculosis 10584-09	26686880,26116186			S		S				S	S	R
1773.2505	ERR552846	Mycobacterium tuberculosis 10596-05	26686880,26116186			S		S				S	S	S
1773.2506	ERR551469	Mycobacterium tuberculosis 1062-02	26686880,26116186			R		R				S	R	R
1773.2507	ERR553138	Mycobacterium tuberculosis 10622-09	26686880,26116186			S		S				S	S	S
1773.2508	ERR552317	Mycobacterium tuberculosis 10641-08	26686880,26116186			S		S				S	S	S
1773.2509	ERR551900	Mycobacterium tuberculosis 10672-10	26686880,26116186			S		S				S	S	S
1773.2510	ERR551462	Mycobacterium tuberculosis 10701-08	26686880,26116186			S		R				S	S	R
1773.2511	ERR553056	Mycobacterium tuberculosis 10714-06	26686880,26116186			S		S				S	S	S
1773.2512	ERR551294	Mycobacterium tuberculosis 10718-09	26686880,26116186			S		S				S	S	S
1773.2513	ERR553195	Mycobacterium tuberculosis 10730-04	26686880,26116186	S	S	R		R				R	R	R
1773.2514	ERR553153	Mycobacterium tuberculosis 10732-04	26686880,26116186	S	S	R		R				S	R	R
1773.2515	ERR553139	Mycobacterium tuberculosis 10734-04	26686880,26116186	S	S	S		R				S	R	R
1773.2516	ERR550650	Mycobacterium tuberculosis 10734-09	26686880,26116186			S		S				S	S	S
1773.2517	ERR551637	Mycobacterium tuberculosis 10735-04	26686880,26116186	S	S	R		R				S	R	R
1773.2518	ERR552586	Mycobacterium tuberculosis 10736-04	26686880,26116186	S	S	R		R				R	R	R
1773.2519	ERR552983	Mycobacterium tuberculosis 10738-04	26686880,26116186	R	R	R		R				R	R	R
1773.2520	ERR552090	Mycobacterium tuberculosis 10836-09	26686880,26116186			S		R				S	R	R
1773.2521	ERR551266	Mycobacterium tuberculosis 10849-11	26686880,26116186			S		S				S	S	S
1773.2522	ERR550997	Mycobacterium tuberculosis 10864-08	26686880,26116186			S		S				S	S	S
1773.2523	ERR552591	Mycobacterium tuberculosis 10874-11	26686880,26116186			S		S				S	S	S
1773.2524	ERR550876	Mycobacterium tuberculosis 10932-10	26686880,26116186			S		S				S	S	S
1773.2525	ERR551479	Mycobacterium tuberculosis 10974-11	26686880,26116186			S		S				S	S	S
1773.2526	ERR552030	Mycobacterium tuberculosis 1103-06	26686880,26116186			S		R				S	S	S
1773.2527	ERR551302	Mycobacterium tuberculosis 11048-07	26686880,26116186			S		S				S	S	S
1773.2528	ERR551856	Mycobacterium tuberculosis 11056-12	26686880,26116186			S		S				S	S	S
1773.2529	ERR551917	Mycobacterium tuberculosis 1110-07	26686880,26116186			S		S				R	S	S
1773.2530	ERR550689	Mycobacterium tuberculosis 11135-07	26686880,26116186			S		S				S	S	S
1773.2531	ERR550878	Mycobacterium tuberculosis 11156-07	26686880,26116186			S		S				S	S	R
1773.2532	ERR550820	Mycobacterium tuberculosis 11198-11	26686880,26116186			S		S				S	S	S
1773.2533	ERR553245	Mycobacterium tuberculosis 11219-12	26686880,26116186			S		S				S	S	S
1773.2534	ERR552608	Mycobacterium tuberculosis 11233-10	26686880,26116186			S		S				S	S	S
1773.2535	ERR553109	Mycobacterium tuberculosis 11244-08	26686880,26116186			S		S				S	S	S
1773.2536	ERR550877	Mycobacterium tuberculosis 11306-09	26686880,26116186			S		S				S	S	S
1773.2537	ERR551476	Mycobacterium tuberculosis 1131-10	26686880,26116186			S		S				S	S	S
1773.2538	ERR551703	Mycobacterium tuberculosis 11331-06	26686880,26116186			S		S				S	S	S
1773.2539	ERR551343	Mycobacterium tuberculosis 11361-03	26686880,26116186	S	S	R		R				R	R	R
1773.2540	ERR551131	Mycobacterium tuberculosis 11362-03	26686880,26116186	S	R	R		R				R	R	R
1773.2541	ERR550652	Mycobacterium tuberculosis 11365-03	26686880,26116186	S	S	R		R				S	R	R
1773.2542	ERR553169	Mycobacterium tuberculosis 11366-03	26686880,26116186	S	S	R		R				R	R	R
1773.2543	ERR550742	Mycobacterium tuberculosis 11368-07	26686880,26116186			S		S				S	S	S
1773.2544	ERR552852	Mycobacterium tuberculosis 1137-10	26686880,26116186			S		S				S	S	S
1773.2545	ERR553190	Mycobacterium tuberculosis 11372-03	26686880,26116186	S	S	R		R				R	R	R
1773.2546	ERR551691	Mycobacterium tuberculosis 11404-09	26686880,26116186			S		S				S	S	S
1773.2547	ERR551498	Mycobacterium tuberculosis 11406-08	26686880,26116186			S		S				S	S	S
1773.2548	ERR552292	Mycobacterium tuberculosis 11429-10	26686880,26116186			S		S				S	S	S
1773.2549	ERR552334	Mycobacterium tuberculosis 11430-10	26686880,26116186			S		S				S	S	R
1773.2550	ERR553341	Mycobacterium tuberculosis 11467-12	26686880,26116186			S		S				S	S	S
1773.2551	ERR550803	Mycobacterium tuberculosis 11468-12	26686880,26116186			S		S				S	S	S
1773.2552	ERR551355	Mycobacterium tuberculosis 11493-10	26686880,26116186			S		S				S	S	S
1773.2553	ERR553240	Mycobacterium tuberculosis 11494-10	26686880,26116186			S		S				S	S	S
1773.2554	ERR551001	Mycobacterium tuberculosis 11535-12	26686880,26116186			S		S				S	S	S
1773.2555	ERR551163	Mycobacterium tuberculosis 11582-07	26686880,26116186			S		S				S	S	S
1773.2556	ERR551323	Mycobacterium tuberculosis 11583-07	26686880,26116186			S		S				S	S	S
1773.2557	ERR553100	Mycobacterium tuberculosis 11584-07	26686880,26116186			S		S				S	S	S
1773.2558	ERR550702	Mycobacterium tuberculosis 11586-07	26686880,26116186			S		S				S	S	S
1773.2559	ERR551756	Mycobacterium tuberculosis 1160-05	26686880,26116186			S		S				S	S	S
1773.2560	ERR552874	Mycobacterium tuberculosis 116-04	26686880,26116186	S	S	S		R				S	S	R
1773.2561	ERR551473	Mycobacterium tuberculosis 11612-12	26686880,26116186			S		S				S	S	S
1773.2562	ERR553257	Mycobacterium tuberculosis 11613-12	26686880,26116186			S		S				S	S	S
1773.2563	ERR551402	Mycobacterium tuberculosis 11620-08	26686880,26116186			S		S				S	S	S
1773.2564	ERR553008	Mycobacterium tuberculosis 11626-12	26686880,26116186			S		S				S	S	S
1773.2565	ERR550954	Mycobacterium tuberculosis 11629-12	26686880,26116186			S		S				R	S	S
1773.2566	ERR551144	Mycobacterium tuberculosis 1166-12	26686880,26116186			S		S				S	S	R
1773.2567	ERR551669	Mycobacterium tuberculosis 11665-11	26686880,26116186			S		S				S	S	S
1773.2568	ERR550760	Mycobacterium tuberculosis 11664-11	26686880,26116186			S		S				S	S	S
1773.2569	ERR552571	Mycobacterium tuberculosis 117-04	26686880,26116186	S	S	R		R				S	R	R
1773.2570	ERR553331	Mycobacterium tuberculosis 11753-11	26686880,26116186			S		S				S	S	S
1773.2571	ERR552167	Mycobacterium tuberculosis 11760-08	26686880,26116186			S		S				S	S	S
1773.2572	ERR551593	Mycobacterium tuberculosis 1180-10	26686880,26116186			S		S				S	S	S
1773.2573	ERR552012	Mycobacterium tuberculosis 118-04	26686880,26116186	S	S	R		R				R	R	R
1773.2574	ERR552742	Mycobacterium tuberculosis 1185-09	26686880,26116186			S		S				S	S	S
1773.2575	ERR551002	Mycobacterium tuberculosis 11857-07	26686880,26116186			S		S				S	S	S
1773.2576	ERR551046	Mycobacterium tuberculosis 11858-07	26686880,26116186			S		S				S	S	S
1773.2577	ERR551656	Mycobacterium tuberculosis 11859-07	26686880,26116186			S		S				S	S	S
1773.2578	ERR552903	Mycobacterium tuberculosis 1186-09	26686880,26116186			S		S				S	S	S
1773.2579	ERR552338	Mycobacterium tuberculosis 1186-11	26686880,26116186			S		S				S	S	S
1773.2580	ERR552613	Mycobacterium tuberculosis 1188-11	26686880,26116186			S		S				S	S	S
1773.2581	ERR553208	Mycobacterium tuberculosis 119-04	26686880,26116186	R	R	R		R				R	R	R
1773.2582	ERR552438	Mycobacterium tuberculosis 11931-10	26686880,26116186			S		S				S	S	S
1773.2583	ERR550789	Mycobacterium tuberculosis 11933-08	26686880,26116186			S		S				S	S	S
1773.2584	ERR553307	Mycobacterium tuberculosis 11935-08	26686880,26116186			S		S				S	S	S
1773.2585	ERR552525	Mycobacterium tuberculosis 1197-11	26686880,26116186			S		S				S	S	S
1773.2586	ERR552114	Mycobacterium tuberculosis 1199-08	26686880,26116186			S		S				S	S	S
1773.2587	ERR553368	Mycobacterium tuberculosis 12000-10	26686880,26116186			S		S				S	S	S
1773.2588	ERR552384	Mycobacterium tuberculosis 120-04	26686880,26116186	S	S	R		R				S	R	R
1773.2589	ERR552061	Mycobacterium tuberculosis 1203-08	26686880,26116186			S		S				S	S	S
1773.2590	ERR553052	Mycobacterium tuberculosis 1204-06	26686880,26116186			S		S				S	S	S
1773.2591	ERR551660	Mycobacterium tuberculosis 121-04	26686880,26116186	S	S	S		R				R	R	R
1773.2592	ERR552795	Mycobacterium tuberculosis 12114-12	26686880,26116186			S		S				S	S	S
1773.2593	ERR550686	Mycobacterium tuberculosis 1212-06	26686880,26116186			S		S				S	S	S
1773.2594	ERR550925	Mycobacterium tuberculosis 12137-12	26686880,26116186			S		S				S	S	S
1773.2595	ERR551405	Mycobacterium tuberculosis 1231-05	26686880,26116186			S		S				S	S	R
1773.2596	ERR550793	Mycobacterium tuberculosis 12355-12	26686880,26116186			S		S		R		S	S	R
1773.2597	ERR551234	Mycobacterium tuberculosis 1238-02	26686880,26116186			S		R				S	R	S
1773.2598	ERR552694	Mycobacterium tuberculosis 12397-12	26686880,26116186			S		S				S	S	R
1773.2599	ERR552256	Mycobacterium tuberculosis 1244-12	26686880,26116186			S		S				S	S	S
1773.2600	ERR552266	Mycobacterium tuberculosis 130-09	26686880,26116186			S		S				S	S	S
1773.2601	ERR552501	Mycobacterium tuberculosis 1301-05	26686880,26116186	S	S	R		R				R	R	R
1773.2602	ERR551727	Mycobacterium tuberculosis 1310-05	26686880,26116186	R	R	R		R				S	R	R
1773.2603	ERR551923	Mycobacterium tuberculosis 1311-05	26686880,26116186	R	R	R		R				R	R	R
1773.2604	ERR551304	Mycobacterium tuberculosis 1312-05	26686880,26116186	S	S	R		R				R	R	R
1773.2605	ERR553163	Mycobacterium tuberculosis 1313-05	26686880,26116186	S	S	S		R				S	R	R
1773.2606	ERR552709	Mycobacterium tuberculosis 1314-05	26686880,26116186	R	R	R		R				R	R	R
1773.2607	ERR550736	Mycobacterium tuberculosis 1315-05	26686880,26116186	R	R	R		R				R	R	R
1773.2608	ERR551410	Mycobacterium tuberculosis 1319-05	26686880,26116186	S	S	S		R				S	R	R
1773.2609	ERR551268	Mycobacterium tuberculosis 1323-08	26686880,26116186			S		S				S	S	S
1773.2610	ERR551368	Mycobacterium tuberculosis 1327-06	26686880,26116186			S		S				S	S	S
1773.2611	ERR551934	Mycobacterium tuberculosis 1339-07	26686880,26116186			S		S				S	S	S
1773.2612	ERR552062	Mycobacterium tuberculosis 134-06	26686880,26116186			S		S				S	S	S
1773.2613	ERR552831	Mycobacterium tuberculosis 1346-10	26686880,26116186			S		S				S	S	R
1773.2614	ERR552459	Mycobacterium tuberculosis 1346-11	26686880,26116186		S	S		R				S	S	R
1773.2615	ERR551327	Mycobacterium tuberculosis 1355-10	26686880,26116186			S		S				S	S	R
1773.2616	ERR553238	Mycobacterium tuberculosis 1373-06	26686880,26116186			R		R				S	R	R
1773.2617	ERR551916	Mycobacterium tuberculosis 1373-08	26686880,26116186			S		S				S	S	S
1773.2618	ERR553065	Mycobacterium tuberculosis 1380-07	26686880,26116186			S		S				S	S	S
1773.2619	ERR552752	Mycobacterium tuberculosis 1398-07	26686880,26116186			S		S				S	S	S
1773.2620	ERR551664	Mycobacterium tuberculosis 1440-08	26686880,26116186			S		S				S	S	S
1773.2621	ERR552063	Mycobacterium tuberculosis 1441-09	26686880,26116186			S		S				S	S	S
1773.2622	ERR551008	Mycobacterium tuberculosis 1447-05	26686880,26116186			S		S				S	S	S
1773.2623	ERR550769	Mycobacterium tuberculosis 1457-09	26686880,26116186			S		S				S	S	S
1773.2624	ERR552773	Mycobacterium tuberculosis 1465-07	26686880,26116186			S		S				S	S	S
1773.2625	ERR551335	Mycobacterium tuberculosis 1468-06	26686880,26116186			S		S				S	S	S
1773.2626	ERR551876	Mycobacterium tuberculosis 1470-06	26686880,26116186			S		S				S	S	S
1773.2627	ERR550790	Mycobacterium tuberculosis 1471-06	26686880,26116186			S		S				S	S	S
1773.2628	ERR551270	Mycobacterium tuberculosis 1476-08	26686880,26116186			S		S				S	S	S
1773.2629	ERR551958	Mycobacterium tuberculosis 1482-07	26686880,26116186			S		S				S	S	S
1773.2630	ERR552092	Mycobacterium tuberculosis 1519-10	26686880,26116186			S		S				S	S	S
1773.2631	ERR550797	Mycobacterium tuberculosis 1520-10	26686880,26116186			S		S				S	S	S
1773.2632	ERR551271	Mycobacterium tuberculosis 1537-06	26686880,26116186			S		S				S	S	S
1773.2633	ERR553336	Mycobacterium tuberculosis 1553-05	26686880,26116186			S		S				S	S	S
1773.2634	ERR552975	Mycobacterium tuberculosis 1560-09	26686880,26116186			S		S				S	S	S
1773.2635	ERR551859	Mycobacterium tuberculosis 1563-10	26686880,26116186			S		S				S	S	S
1773.2636	ERR551394	Mycobacterium tuberculosis 1565-10	26686880,26116186			S		S				S	S	S
1773.2637	ERR551814	Mycobacterium tuberculosis 1568-10	26686880,26116186			S		S				S	S	S
1773.2638	ERR552626	Mycobacterium tuberculosis 1600-06	26686880,26116186	S	S	R		R				S	R	R
1773.2639	ERR551781	Mycobacterium tuberculosis 1601-06	26686880,26116186	S	S	R		R				R	R	R
1773.2640	ERR550787	Mycobacterium tuberculosis 1602-06	26686880,26116186	S	S	R		R				S	R	R
1773.2641	ERR551645	Mycobacterium tuberculosis 1603-06	26686880,26116186	S	S	S		R				R	R	R
1773.2642	ERR552214	Mycobacterium tuberculosis 1616-09	26686880,26116186			S		S				S	S	S
1773.2643	ERR552601	Mycobacterium tuberculosis 1616-12	26686880,26116186			S		S				S	S	S
1773.2644	ERR553043	Mycobacterium tuberculosis 1618-09	26686880,26116186			S		S				S	S	S
1773.2645	ERR550986	Mycobacterium tuberculosis 164-10	26686880,26116186			S		S				S	S	S
1773.2646	ERR552175	Mycobacterium tuberculosis 1654-11	26686880,26116186			S		S				S	S	S
1773.2647	ERR553075	Mycobacterium tuberculosis 1732-05	26686880,26116186			S		S				S	S	S
1773.2648	ERR550710	Mycobacterium tuberculosis 1733-05	26686880,26116186			S		S				S	S	R
1773.2649	ERR551349	Mycobacterium tuberculosis 1764-05	26686880,26116186			S		S				S	S	S
1773.265	ERR553324	Mycobacterium tuberculosis 4276-09	25599400			S		S					S	S
1773.2650	ERR552268	Mycobacterium tuberculosis 1771-06	26686880,26116186			S		S				S	S	S
1773.2651	ERR552233	Mycobacterium tuberculosis 1831-10	26686880,26116186			S		S				S	S	R
1773.2652	ERR552054	Mycobacterium tuberculosis 1833-10	26686880,26116186			S		S				S	S	S
1773.2653	ERR551783	Mycobacterium tuberculosis 184-09	26686880,26116186			S		S				S	S	S
1773.2654	ERR550617	Mycobacterium tuberculosis 1847-09	26686880,26116186			S		S				S	S	S
1773.2655	ERR551238	Mycobacterium tuberculosis 1877-06	26686880,26116186			R		R				S	R	R
1773.2656	ERR552027	Mycobacterium tuberculosis 1880-09	26686880,26116186			S		S				S	S	S
1773.2657	ERR551837	Mycobacterium tuberculosis 1907-10	26686880,26116186			S		S				S	S	S
1773.2658	ERR550948	Mycobacterium tuberculosis 1927-10	26686880,26116186			S		S				S	S	S
1773.2659	ERR552948	Mycobacterium tuberculosis 1942-10	26686880,26116186			S		S				S	S	S
1773.266	ERR553312,ERR553313	Mycobacterium tuberculosis 10507-09	25599400			R		R					R	R
1773.2660	ERR551632	Mycobacterium tuberculosis 1956-05	26686880,26116186			S		S				S	S	R
1773.2661	ERR553219	Mycobacterium tuberculosis 1962-11	26686880,26116186			S		S				S	S	S
1773.2662	ERR551732	Mycobacterium tuberculosis 1966-10	26686880,26116186			S		S				S	S	S
1773.2663	ERR551243	Mycobacterium tuberculosis 1973-10	26686880,26116186			S		S				S	S	S
1773.2664	ERR552183	Mycobacterium tuberculosis 1979-07	26686880,26116186			S		S				S	S	S
1773.2665	ERR550840	Mycobacterium tuberculosis 1998-10	26686880,26116186			S		S				S	S	S
1773.2666	ERR553346	Mycobacterium tuberculosis 1999-05	26686880,26116186			S		S				S	S	S
1773.2667	ERR551598	Mycobacterium tuberculosis 2009-07	26686880,26116186			S		S				S	S	S
1773.2668	ERR553160	Mycobacterium tuberculosis 2032-05	26686880,26116186			S		R				S	S	S
1773.2669	ERR552904	Mycobacterium tuberculosis 2036-05	26686880,26116186			S		S				S	S	S
1773.267	ERR553303,ERR553304	Mycobacterium tuberculosis 8073-07	25599400	S	S	R		R			R	S	R	R
1773.2670	ERR551050	Mycobacterium tuberculosis 2043-09	26686880,26116186			S		S				S	S	S
1773.2671	ERR553235	Mycobacterium tuberculosis 2044-09	26686880,26116186			S		S				S	S	S
1773.2672	ERR553255	Mycobacterium tuberculosis 2063-06	26686880,26116186			S		S				S	S	S
1773.2673	ERR551533	Mycobacterium tuberculosis 2072-07	26686880,26116186			R		R				S	S	R
1773.2674	ERR551631	Mycobacterium tuberculosis 2078-12	26686880,26116186			S		S				S	S	S
1773.2675	ERR552581	Mycobacterium tuberculosis 2087-09	26686880,26116186			S		S				S	S	S
1773.2676	ERR552665	Mycobacterium tuberculosis 2088-09	26686880,26116186			S		S				S	S	S
1773.2677	ERR551426	Mycobacterium tuberculosis 2093-08	26686880,26116186			S		S				S	S	S
1773.2678	ERR551483	Mycobacterium tuberculosis 2098-12	26686880,26116186			S		S				S	S	S
1773.2679	ERR552499	Mycobacterium tuberculosis 2106-06	26686880,26116186	S	S	R		R				R	R	R
1773.268	ERR553291	Mycobacterium tuberculosis 1314-04	25599400			S		S				S	S	S
1773.2680	ERR551714	Mycobacterium tuberculosis 2108-10	26686880,26116186			S		R				S	S	S
1773.2681	ERR551420	Mycobacterium tuberculosis 2110-07	26686880,26116186			S		S				S	S	S
1773.2682	ERR551867	Mycobacterium tuberculosis 2111-07	26686880,26116186			S		S				S	S	S
1773.2683	ERR551795	Mycobacterium tuberculosis 2117-06	26686880,26116186	S	S	R		R				S	R	R
1773.2684	ERR550908	Mycobacterium tuberculosis 2120-06	26686880,26116186	R	R	R		R				R	R	R
1773.2685	ERR551501	Mycobacterium tuberculosis 2123-06	26686880,26116186	S	S	S		R				S	R	S
1773.2686	ERR552165	Mycobacterium tuberculosis 2126-06	26686880,26116186	R	S	S		R				R	R	R
1773.2687	ERR552712	Mycobacterium tuberculosis 2129-06	26686880,26116186	S	S	R		R				S	R	R
1773.2688	ERR550926	Mycobacterium tuberculosis 2132-08	26686880,26116186			S		S				S	S	S
1773.2689	ERR551741	Mycobacterium tuberculosis 2134-10	26686880,26116186			S		S				S	S	S
1773.269	ERR553277	Mycobacterium tuberculosis 4203-01	25599400			S		S				S	S	S
1773.2690	ERR551912	Mycobacterium tuberculosis 2148-08	26686880,26116186			S		S				S	S	S
1773.2691	ERR551357	Mycobacterium tuberculosis 2149-05	26686880,26116186			S		S				S	S	S
1773.2692	ERR552535	Mycobacterium tuberculosis 216-12	26686880,26116186			S		S				S	S	S
1773.2693	ERR551779	Mycobacterium tuberculosis 2174-08	26686880,26116186			S		S				S	S	S
1773.2694	ERR551633	Mycobacterium tuberculosis 2180-05	26686880,26116186			S		S				S	S	R
1773.2695	ERR551552	Mycobacterium tuberculosis 2210-05	26686880,26116186			S		S				S	S	S
1773.2696	ERR551580	Mycobacterium tuberculosis 2211-05	26686880,26116186			S		S				S	S	S
1773.2697	ERR553301	Mycobacterium tuberculosis 2250-11	26686880,26116186			S		S				S	S	S
1773.2698	ERR552465	Mycobacterium tuberculosis 2274-11	26686880,26116186			S		S				S	S	S
1773.2699	ERR550875	Mycobacterium tuberculosis 2279-07	26686880,26116186			S		S				S	S	S
1773.2700	ERR552130	Mycobacterium tuberculosis 2280-07	26686880,26116186			S		S				S	S	S
1773.2701	ERR552186	Mycobacterium tuberculosis 2291-11	26686880,26116186			S		S				S	S	S
1773.2702	ERR552897	Mycobacterium tuberculosis 2295-04	26686880,26116186	S	S	R		R				R	R	R
1773.2703	ERR552099	Mycobacterium tuberculosis 2296-04	26686880,26116186	S	S	R		R				R	R	R
1773.2704	ERR551435	Mycobacterium tuberculosis 2298-09	26686880,26116186			S		S				S	S	S
1773.2705	ERR552144	Mycobacterium tuberculosis 2299-04	26686880,26116186	S	S	R		R				R	R	R
1773.2706	ERR551381	Mycobacterium tuberculosis 2300-04	26686880,26116186	S	S	S		R				S	R	R
1773.2707	ERR551296	Mycobacterium tuberculosis 2303-04	26686880,26116186	S	S	R		R				R	R	R
1773.2708	ERR551244	Mycobacterium tuberculosis 2308-08	26686880,26116186			S		S				S	S	S
1773.2709	ERR551690	Mycobacterium tuberculosis 2316-08	26686880,26116186			S		S				S	S	S
1773.271	ERR553251,ERR553252	Mycobacterium tuberculosis 9686-04	25599400	R	R	S		R			S	R	R	R
1773.2710	ERR552449	Mycobacterium tuberculosis 2318-12	26686880,26116186			S		S				S	S	S
1773.2711	ERR552881	Mycobacterium tuberculosis 2320-12	26686880,26116186			S		S				S	S	S
1773.2712	ERR552697	Mycobacterium tuberculosis 2323-08	26686880,26116186			S		S				S	S	S
1773.2713	ERR551562	Mycobacterium tuberculosis 2325-10	26686880,26116186			S		S				S	S	S
1773.2714	ERR552920	Mycobacterium tuberculosis 2367-10	26686880,26116186			S		S				S	S	S
1773.2715	ERR553340	Mycobacterium tuberculosis 2380-07	26686880,26116186			S		S				S	S	S
1773.2716	ERR551811	Mycobacterium tuberculosis 238-02	26686880,26116186			R		R				R	R	R
1773.2717	ERR552816	Mycobacterium tuberculosis 2381-05	26686880,26116186	S	S	R		R				R	R	R
1773.2718	ERR552106	Mycobacterium tuberculosis 2383-05	26686880,26116186	S	S	S		R				R	R	R
1773.2719	ERR552609	Mycobacterium tuberculosis 2383-12	26686880,26116186			S		S				S	S	S
1773.272	ERR553237	Mycobacterium tuberculosis 474-05	25599400			R		R					R	R
1773.2720	ERR552971	Mycobacterium tuberculosis 2384-05	26686880,26116186	R	R	R		R				R	R	R
1773.2721	ERR551926	Mycobacterium tuberculosis 2386-05	26686880,26116186	S	S	S		R				S	R	R
1773.2722	ERR553137	Mycobacterium tuberculosis 2388-11	26686880,26116186			S		S				S	S	S
1773.2723	ERR551106	Mycobacterium tuberculosis 2388-12	26686880,26116186			S		S				S	S	S
1773.2724	ERR551558	Mycobacterium tuberculosis 2389-05	26686880,26116186	S	S	R		R				S	R	R
1773.2725	ERR552447	Mycobacterium tuberculosis 2391-05	26686880,26116186	S	S	R		R				R	R	R
1773.2726	ERR552607	Mycobacterium tuberculosis 2391-06	26686880,26116186	S	S	R		R				R	R	R
1773.2727	ERR551878	Mycobacterium tuberculosis 2392-05	26686880,26116186	S	S	R		R				S	R	R
1773.2728	ERR552951	Mycobacterium tuberculosis 2393-05	26686880,26116186	R	R	S		R				S	R	R
1773.2729	ERR552217	Mycobacterium tuberculosis 2394-06	26686880,26116186	S	S	R		R				R	R	R
1773.273	ERR553170,ERR553171	Mycobacterium tuberculosis 7194-05	25599400			S		S				S	S	S
1773.2730	ERR552123	Mycobacterium tuberculosis 2396-05	26686880,26116186	S	S	S		R				S	R	S
1773.2731	ERR551987	Mycobacterium tuberculosis 2397-06	26686880,26116186	R	S	R		R				S	R	R
1773.2732	ERR552347	Mycobacterium tuberculosis 2398-06	26686880,26116186	S	S	R		R				R	R	R
1773.2733	ERR551429	Mycobacterium tuberculosis 2399-06	26686880,26116186	R	S	R		R				R	R	R
1773.2734	ERR551768	Mycobacterium tuberculosis 2402-06	26686880,26116186	S	S	R		R				R	R	R
1773.2735	ERR550642	Mycobacterium tuberculosis 2412-06	26686880,26116186			S		S				S	S	S
1773.2736	ERR551884	Mycobacterium tuberculosis 2439-10	26686880,26116186			S		S				S	S	S
1773.2737	ERR552985	Mycobacterium tuberculosis 2441-10	26686880,26116186			S		S				S	S	S
1773.2738	ERR552511	Mycobacterium tuberculosis 2463-07	26686880,26116186			S		S				S	S	S
1773.2739	ERR553112	Mycobacterium tuberculosis 2464-07	26686880,26116186			S		S				S	S	S
1773.274	ERR553156,ERR553157	Mycobacterium tuberculosis 5569-09	25599400			S		S					S	S
1773.2740	ERR551486	Mycobacterium tuberculosis 2466-07	26686880,26116186			S		S				S	S	S
1773.2741	ERR553079	Mycobacterium tuberculosis 2475-06	26686880,26116186			S		S				S	S	S
1773.2742	ERR552567	Mycobacterium tuberculosis 2491-08	26686880,26116186			S		S				S	S	R
1773.2743	ERR551433	Mycobacterium tuberculosis 2499-12	26686880,26116186			S		S				S	S	S
1773.2744	ERR552059	Mycobacterium tuberculosis 2501-08	26686880,26116186			S		S				S	S	S
1773.2745	ERR552280	Mycobacterium tuberculosis 2535-11	26686880,26116186			S		S				S	S	S
1773.2746	ERR552715	Mycobacterium tuberculosis 256-05	26686880,26116186			S		S				S	S	S
1773.2747	ERR551072	Mycobacterium tuberculosis 2564-08	26686880,26116186			S		S				S	S	S
1773.2748	ERR552976	Mycobacterium tuberculosis 2566-11	26686880,26116186			S		S				S	S	S
1773.2749	ERR551742	Mycobacterium tuberculosis 2590-06	26686880,26116186			S		S				S	S	S
1773.275	ERR553139	Mycobacterium tuberculosis 10734-04	25599400	S	S	S		R			S	S	R	R
1773.2750	ERR551778	Mycobacterium tuberculosis 2592-06	26686880,26116186			S		S				S	S	S
1773.2751	ERR552884	Mycobacterium tuberculosis 2594-06	26686880,26116186			S		S				S	S	S
1773.2752	ERR552630	Mycobacterium tuberculosis 2602-12	26686880,26116186			S		S				S	S	S
1773.2753	ERR552863	Mycobacterium tuberculosis 2620-09	26686880,26116186			S		S				S	S	S
1773.2754	ERR551149	Mycobacterium tuberculosis 262-11	26686880,26116186			S		S				S	S	S
1773.2755	ERR552353	Mycobacterium tuberculosis 2637-09	26686880,26116186			S		S				S	S	S
1773.2756	ERR553174	Mycobacterium tuberculosis 2644-10	26686880,26116186			S		S				S	S	S
1773.2757	ERR551116	Mycobacterium tuberculosis 2645-10	26686880,26116186			S		S				S	S	S
1773.2758	ERR550871	Mycobacterium tuberculosis 2649-09	26686880,26116186			S		S				S	S	S
1773.2759	ERR498391	Mycobacterium tuberculosis 2651-10	26686880,26116186			S		S				S	S	S
1773.276	ERR553116,ERR553117,ERR553118	Mycobacterium tuberculosis 8304-09	25599400			S		S					R	S
1773.2760	ERR551022	Mycobacterium tuberculosis 2698-08	26686880,26116186			S		S				S	S	S
1773.2761	ERR552578	Mycobacterium tuberculosis 2707-10	26686880,26116186			S		R				S	S	R
1773.2762	ERR551350	Mycobacterium tuberculosis 2741-05	26686880,26116186			S		S				S	S	S
1773.2763	ERR550835	Mycobacterium tuberculosis 2758-11	26686880,26116186			S		S				S	S	S
1773.2764	ERR553359	Mycobacterium tuberculosis 277-12	26686880,26116186			S		S				S	S	S
1773.2765	ERR553062	Mycobacterium tuberculosis 2772-12	26686880,26116186			S		S				S	S	S
1773.2766	ERR551358	Mycobacterium tuberculosis 2793-05	26686880,26116186			S		S				S	S	S
1773.2767	ERR551080	Mycobacterium tuberculosis 2794-09	26686880,26116186			S		S				S	S	S
1773.2768	ERR552326	Mycobacterium tuberculosis 2839-11	26686880,26116186		S	S		R	R	S		S	R	R
1773.2769	ERR550974	Mycobacterium tuberculosis 2865-11	26686880,26116186			S		S				S	S	S
1773.277	ERR553107	Mycobacterium tuberculosis 7424-07	25599400	S	S	R		R			S	R	R	R
1773.2770	ERR552315	Mycobacterium tuberculosis 2867-11	26686880,26116186			S		S				S	S	S
1773.2771	ERR552582	Mycobacterium tuberculosis 2882-11	26686880,26116186			S		R				S	S	R
1773.2772	ERR552960	Mycobacterium tuberculosis 2898-12	26686880,26116186			S		S				S	S	S
1773.2773	ERR551695	Mycobacterium tuberculosis 2906-11	26686880,26116186			S		S				S	S	S
1773.2774	ERR551911	Mycobacterium tuberculosis 2926-11	26686880,26116186			S		S				S	S	S
1773.2775	ERR552006	Mycobacterium tuberculosis 2928-12	26686880,26116186			S		S				S	S	S
1773.2776	ERR551662	Mycobacterium tuberculosis 2942-12	26686880,26116186			S		S				S	S	S
1773.2777	ERR552372	Mycobacterium tuberculosis 2943-12	26686880,26116186			S		S				S	S	R
1773.2778	ERR551389	Mycobacterium tuberculosis 2951-08	26686880,26116186			S		S				S	S	S
1773.2779	ERR552686	Mycobacterium tuberculosis 2976-12	26686880,26116186			S		S				S	S	S
1773.278	ERR553096,ERR553097,ERR553098	Mycobacterium tuberculosis 4546-04	25599400	S	S	S		R			S	S	R	R
1773.2780	ERR553016	Mycobacterium tuberculosis 2982-11	26686880,26116186			S		S				S	S	S
1773.2781	ERR551406	Mycobacterium tuberculosis 2987-09	26686880,26116186			S		S				S	S	S
1773.2782	ERR551738	Mycobacterium tuberculosis 2989-06	26686880,26116186	S	S	R		R				R	R	R
1773.2783	ERR552413	Mycobacterium tuberculosis 2991-06	26686880,26116186	S	S	S		R				S	R	R
1773.2784	ERR551736	Mycobacterium tuberculosis 2994-06	26686880,26116186	S	S	R		R				R	R	R
1773.2785	ERR553179	Mycobacterium tuberculosis 2997-06	26686880,26116186	R	S	R		R				S	R	R
1773.2786	ERR551285	Mycobacterium tuberculosis 3003-06	26686880,26116186	S	S	R		R				R	R	R
1773.2787	ERR551952	Mycobacterium tuberculosis 3004-06	26686880,26116186	S	S	S		R				S	R	R
1773.2788	ERR552302	Mycobacterium tuberculosis 3009-04	26686880,26116186	S	S	R		R				S	R	R
1773.2789	ERR551467	Mycobacterium tuberculosis 3014-04	26686880,26116186	S	S	R		R				S	R	R
1773.279	ERR553085,ERR553086	Mycobacterium tuberculosis 8654-06	25599400			S		S				S	S	S
1773.2790	ERR552918	Mycobacterium tuberculosis 3014-08	26686880,26116186			S		S				S	S	S
1773.2791	ERR551990	Mycobacterium tuberculosis 3015-05	26686880,26116186			S		S				S	S	S
1773.2792	ERR550704	Mycobacterium tuberculosis 3015-08	26686880,26116186			S		S				S	S	S
1773.2793	ERR552066	Mycobacterium tuberculosis 3032-06	26686880,26116186			S		S				S	S	S
1773.2794	ERR553225	Mycobacterium tuberculosis 3055-05	26686880,26116186			S		S				S	S	S
1773.2795	ERR552722	Mycobacterium tuberculosis 3064-07	26686880,26116186			S		S				S	S	S
1773.2796	ERR551862	Mycobacterium tuberculosis 3082-05	26686880,26116186	S	S	S		R				R	R	R
1773.2797	ERR550830	Mycobacterium tuberculosis 3083-05	26686880,26116186	S	S	R		R				R	R	R
1773.2798	ERR552546	Mycobacterium tuberculosis 3084-05	26686880,26116186	R	R	R		R				R	R	R
1773.2799	ERR550838	Mycobacterium tuberculosis 3086-05	26686880,26116186	S	S	R		R				R	R	R
1773.280	ERR553081,ERR553082	Mycobacterium tuberculosis 1500-03	25599400			S		S				S	S	S
1773.2800	ERR552399	Mycobacterium tuberculosis 3087-05	26686880,26116186	S	S	S		R				R	R	R
1773.2801	ERR551787	Mycobacterium tuberculosis 3087-07	26686880,26116186			S		R				S	S	R
1773.2802	ERR552602	Mycobacterium tuberculosis 3088-06	26686880,26116186			S		S				S	S	S
1773.2803	ERR552008	Mycobacterium tuberculosis 3089-05	26686880,26116186	S	S	R		R				R	R	R
1773.2804	ERR552269	Mycobacterium tuberculosis 3109-11	26686880,26116186			S		S				S	S	S
1773.2805	ERR551375	Mycobacterium tuberculosis 3151-09	26686880,26116186			S		S				S	S	S
1773.2806	ERR553084	Mycobacterium tuberculosis 3176-05	26686880,26116186			S		S				S	S	S
1773.2807	ERR551236	Mycobacterium tuberculosis 3176-10	26686880,26116186	R		R		R	R			R	R	R
1773.2808	ERR553136	Mycobacterium tuberculosis 3222-06	26686880,26116186			S		S				S	S	S
1773.2809	ERR550936	Mycobacterium tuberculosis 3223-06	26686880,26116186			S		R				S	S	S
1773.281	ERR553067,ERR553068	Mycobacterium tuberculosis 683-05	25599400	S	S	R		R			S	R	R	R
1773.2810	ERR550709	Mycobacterium tuberculosis 3230-06	26686880,26116186			S		S				S	S	S
1773.2811	ERR552827	Mycobacterium tuberculosis 3251-10	26686880,26116186			S		S				S	S	S
1773.2812	ERR551902	Mycobacterium tuberculosis 3258-07	26686880,26116186			S		S				S	S	S
1773.2813	ERR552155	Mycobacterium tuberculosis 3269-06	26686880,26116186			S		S				S	S	S
1773.2814	ERR551041	Mycobacterium tuberculosis 3270-10	26686880,26116186			S		S				S	S	S
1773.2815	ERR552639	Mycobacterium tuberculosis 3271-10	26686880,26116186			S		S				S	S	S
1773.2816	ERR552402	Mycobacterium tuberculosis 3274-11	26686880,26116186			S		S				S	S	S
1773.2817	ERR551989	Mycobacterium tuberculosis 329-09	26686880,26116186			S		S				S	S	S
1773.2818	ERR551282	Mycobacterium tuberculosis 329-10	26686880,26116186			S		S				S	S	S
1773.2819	ERR551117	Mycobacterium tuberculosis 3302-10	26686880,26116186			S		S				S	S	S
1773.282	ERR552954	Mycobacterium tuberculosis 8038-95	25599400			R		R			S	R	R	S
1773.2820	ERR551065	Mycobacterium tuberculosis 3304-10	26686880,26116186			S		S				S	S	S
1773.2821	ERR551110	Mycobacterium tuberculosis 3305-05	26686880,26116186			S		S				S	S	S
1773.2822	ERR552528	Mycobacterium tuberculosis 3306-05	26686880,26116186			S		S				S	S	S
1773.2823	ERR552871	Mycobacterium tuberculosis 3316-05	26686880,26116186			S		S				S	S	S
1773.2824	ERR552207	Mycobacterium tuberculosis 3323-10	26686880,26116186			S		S				S	S	S
1773.2825	ERR553280	Mycobacterium tuberculosis 333-08	26686880,26116186			S		S				S	S	S
1773.2826	ERR553287	Mycobacterium tuberculosis 335-10	26686880,26116186			S		S				S	S	S
1773.2827	ERR552691	Mycobacterium tuberculosis 3361-08	26686880,26116186			S		S				S	S	S
1773.2828	ERR551893	Mycobacterium tuberculosis 3362-12	26686880,26116186			S		S				S	S	S
1773.2829	ERR552759	Mycobacterium tuberculosis 3363-05	26686880,26116186			S		S				S	S	S
1773.283	ERR552949	Mycobacterium tuberculosis 11458-02	25599400			S		R				S	S	R
1773.2830	ERR552657	Mycobacterium tuberculosis 3364-09	26686880,26116186			S		S				S	S	S
1773.2831	ERR552804	Mycobacterium tuberculosis 3373-06	26686880,26116186			S		S				S	S	S
1773.2832	ERR551663	Mycobacterium tuberculosis 340-08	26686880,26116186			S		R				S	S	S
1773.2833	ERR552835	Mycobacterium tuberculosis 3417-10	26686880,26116186			S		S				S	S	S
1773.2834	ERR551267	Mycobacterium tuberculosis 3422-09	26686880,26116186			S		S				S	S	S
1773.2835	ERR553159	Mycobacterium tuberculosis 3431-07	26686880,26116186			S		S				S	S	S
1773.2836	ERR553048	Mycobacterium tuberculosis 3434-07	26686880,26116186			S		S				S	S	S
1773.2837	ERR551225	Mycobacterium tuberculosis 3435-06	26686880,26116186			S		S				S	S	S
1773.2838	ERR552290	Mycobacterium tuberculosis 3437-06	26686880,26116186			S		S				S	S	S
1773.2839	ERR552178	Mycobacterium tuberculosis 3443-08	26686880,26116186			S		S				S	S	S
1773.284	ERR552939,ERR552940	Mycobacterium tuberculosis 685-05	25599400	R	R	S		R			S	R	R	R
1773.2840	ERR550957	Mycobacterium tuberculosis 3454-10	26686880,26116186			S		S				S	S	S
1773.2841	ERR551657	Mycobacterium tuberculosis 3468-05	26686880,26116186			S		S				S	S	S
1773.2842	ERR550700	Mycobacterium tuberculosis 3484-07	26686880,26116186			S		S				S	S	S
1773.2843	ERR551763	Mycobacterium tuberculosis 3493-07	26686880,26116186			S		S				S	S	S
1773.2844	ERR552564	Mycobacterium tuberculosis 3496-10	26686880,26116186			S		S				S	S	R
1773.2845	ERR551868	Mycobacterium tuberculosis 3498-11	26686880,26116186			S		S				S	S	S
1773.2846	ERR552680	Mycobacterium tuberculosis 3501-05	26686880,26116186			S		S				S	S	S
1773.2847	ERR550678	Mycobacterium tuberculosis 3502-11	26686880,26116186			S		S				S	S	S
1773.2848	ERR552856	Mycobacterium tuberculosis 3523-11	26686880,26116186			S		S				S	S	S
1773.2849	ERR551761	Mycobacterium tuberculosis 3529-10	26686880,26116186			S		S				S	S	S
1773.285	ERR552912,ERR552913	Mycobacterium tuberculosis 5331-05	25599400			S		S				S	S	S
1773.2850	ERR552866	Mycobacterium tuberculosis 353-09	26686880,26116186			S		S				S	S	S
1773.2851	ERR552757	Mycobacterium tuberculosis 3536-10	26686880,26116186			S		S				S	S	S
1773.2852	ERR553271	Mycobacterium tuberculosis 3543-05	26686880,26116186			S		S				S	S	S
1773.2853	ERR551505	Mycobacterium tuberculosis 3555-09	26686880,26116186			S		S				S	S	S
1773.2854	ERR552335	Mycobacterium tuberculosis 3561-07	26686880,26116186			S		S				S	S	S
1773.2855	ERR550938	Mycobacterium tuberculosis 3599-08	26686880,26116186			S		S				S	S	S
1773.2856	ERR553055	Mycobacterium tuberculosis 3603-10	26686880,26116186			S		S				S	S	R
1773.2857	ERR550924	Mycobacterium tuberculosis 3604-07	26686880,26116186			S		S				S	S	S
1773.2858	ERR551273	Mycobacterium tuberculosis 3604-10	26686880,26116186			S		S				S	S	S
1773.2859	ERR552126	Mycobacterium tuberculosis 3606-11	26686880,26116186			S		S				S	S	S
1773.286	ERR552910,ERR552911	Mycobacterium tuberculosis 9827-01	25599400			R		R				R	S	R
1773.2860	ERR551933	Mycobacterium tuberculosis 3615-12	26686880,26116186			S		S				S	S	S
1773.2861	ERR551374	Mycobacterium tuberculosis 3625-11	26686880,26116186			S		S				S	S	S
1773.2862	ERR552058	Mycobacterium tuberculosis 3630-05	26686880,26116186			S		S				S	S	S
1773.2863	ERR553202	Mycobacterium tuberculosis 3652-06	26686880,26116186			S		S				S	S	S
1773.2864	ERR552761	Mycobacterium tuberculosis 3657-05	26686880,26116186			S		S				S	S	R
1773.2865	ERR552085	Mycobacterium tuberculosis 3662-10	26686880,26116186			S		S				S	S	S
1773.2866	ERR551602	Mycobacterium tuberculosis 3665-10	26686880,26116186			S		S				S	S	S
1773.2867	ERR550773	Mycobacterium tuberculosis 3670-04	26686880,26116186	S	S	R		R				R	R	R
1773.2868	ERR552978	Mycobacterium tuberculosis 3671-04	26686880,26116186	S	S	R		R				S	R	R
1773.2869	ERR552932	Mycobacterium tuberculosis 3672-04	26686880,26116186	S	S	S		R				R	R	R
1773.287	ERR552905,ERR552906,ERR552907,ERR552908,ERR552909	Mycobacterium tuberculosis 10530-05	25599400	S	S	R		R			S	R	R	R
1773.2870	ERR551528	Mycobacterium tuberculosis 3675-04	26686880,26116186	S	S	S		R				R	R	R
1773.2871	ERR552974	Mycobacterium tuberculosis 3676-04	26686880,26116186	S	S	R		R				S	R	R
1773.2872	ERR552245	Mycobacterium tuberculosis 3677-04	26686880,26116186	S	S	R		R				R	R	R
1773.2873	ERR551016	Mycobacterium tuberculosis 3678-04	26686880,26116186	S	S	R		R				R	R	R
1773.2874	ERR551087	Mycobacterium tuberculosis 3691-08	26686880,26116186			S		S				S	S	S
1773.2875	ERR551413	Mycobacterium tuberculosis 3692-05	26686880,26116186			S		S				S	S	S
1773.2876	ERR550630	Mycobacterium tuberculosis 3692-08	26686880,26116186			S		S				S	S	S
1773.2877	ERR550714	Mycobacterium tuberculosis 3694-05	26686880,26116186			S		S				S	S	S
1773.2878	ERR552820	Mycobacterium tuberculosis 3695-10	26686880,26116186			S		S				S	S	S
1773.2879	ERR551993	Mycobacterium tuberculosis 3696-10	26686880,26116186			S		S				S	S	S
1773.2880	ERR551840	Mycobacterium tuberculosis 3699-10	26686880,26116186			S		S				S	S	S
1773.2881	ERR553199	Mycobacterium tuberculosis 37-06	26686880,26116186			S		S				S	S	S
1773.2882	ERR551013	Mycobacterium tuberculosis 3709-08	26686880,26116186			S		S				S	S	S
1773.2883	ERR551188	Mycobacterium tuberculosis 3717-07	26686880,26116186			S		S				S	S	S
1773.2884	ERR550755	Mycobacterium tuberculosis 3766-11	26686880,26116186			S		R				R	S	S
1773.2885	ERR551434	Mycobacterium tuberculosis 377-09	26686880,26116186			S		S				S	S	S
1773.2886	ERR551849	Mycobacterium tuberculosis 3796-11	26686880,26116186			S		S				S	S	S
1773.2887	ERR551463	Mycobacterium tuberculosis 3798-11	26686880,26116186			S		S				S	S	S
1773.2888	ERR551974	Mycobacterium tuberculosis 3800-05	26686880,26116186	S	S	R		R				R	R	R
1773.2889	ERR552322	Mycobacterium tuberculosis 3806-05	26686880,26116186	R	R	R		R				R	R	R
1773.289	ERR552838	Mycobacterium tuberculosis 7253-02	25599400			S		S				S	S	S
1773.2890	ERR551362	Mycobacterium tuberculosis 3811-05	26686880,26116186	S	S	R		R				R	R	R
1773.2891	ERR550745	Mycobacterium tuberculosis 38-12	26686880,26116186			S		S				S	S	S
1773.2892	ERR552683	Mycobacterium tuberculosis 3826-09	26686880,26116186			S		S				S	S	S
1773.2893	ERR551351	Mycobacterium tuberculosis 3827-09	26686880,26116186			S		S				S	S	S
1773.2894	ERR551301	Mycobacterium tuberculosis 3846-10	26686880,26116186			S		S				S	S	S
1773.2895	ERR550811	Mycobacterium tuberculosis 3862-09	26686880,26116186			S		S				S	S	S
1773.2896	ERR551490	Mycobacterium tuberculosis 3866-09	26686880,26116186			S		S				S	S	S
1773.2897	ERR550865	Mycobacterium tuberculosis 3901-05	26686880,26116186			S		S				S	S	S
1773.2898	ERR552168	Mycobacterium tuberculosis 3903-09	26686880,26116186			S		S				S	S	S
1773.2899	ERR552212	Mycobacterium tuberculosis 3929-10	26686880,26116186			S		S				S	S	S
1773.290	ERR552830	Mycobacterium tuberculosis R06-0174	25599400			S		S				S	S
1773.2900	ERR551388	Mycobacterium tuberculosis 3941-08	26686880,26116186			S		S				S	S	S
1773.2901	ERR552177	Mycobacterium tuberculosis 3944-06	26686880,26116186			S		R				S	S	S
1773.2902	ERR552391	Mycobacterium tuberculosis 3974-05	26686880,26116186			S		R				S	R	S
1773.2903	ERR553119	Mycobacterium tuberculosis 3980-06	26686880,26116186			S		S				S	S	S
1773.2904	ERR551077	Mycobacterium tuberculosis 3986-07	26686880,26116186			S		S				S	S	S
1773.2905	ERR550846	Mycobacterium tuberculosis 3987-07	26686880,26116186			S		S				S	S	S
1773.2906	ERR551277	Mycobacterium tuberculosis 4003-05	26686880,26116186			S		S				S	S	S
1773.2907	ERR551415	Mycobacterium tuberculosis 4003-11	26686880,26116186			S		S				S	S	S
1773.2908	ERR551078	Mycobacterium tuberculosis 4004-05	26686880,26116186			S		S				S	S	S
1773.2909	ERR552355	Mycobacterium tuberculosis 4004-11	26686880,26116186			S		S				S	S	S
1773.2910	ERR551097	Mycobacterium tuberculosis 4005-05	26686880,26116186			S		S				S	S	S
1773.2911	ERR552272	Mycobacterium tuberculosis 4063-09	26686880,26116186			S		S				S	S	S
1773.2912	ERR551458	Mycobacterium tuberculosis 4080-07	26686880,26116186			S		S				S	S	S
1773.2913	ERR552385	Mycobacterium tuberculosis 4117-12	26686880,26116186			S		S				S	S	S
1773.2914	ERR550628	Mycobacterium tuberculosis 4122-12	26686880,26116186			S		S				S	S	S
1773.2915	ERR552943	Mycobacterium tuberculosis 4132-07	26686880,26116186			S		S				S	S	S
1773.2916	ERR550791	Mycobacterium tuberculosis 4147-10	26686880,26116186			S		S				S	S	S
1773.2917	ERR553374	Mycobacterium tuberculosis 4157-06	26686880,26116186			S		S				S	S	S
1773.2918	ERR553158	Mycobacterium tuberculosis 418-08	26686880,26116186			S		S				S	S	S
1773.2919	ERR551441	Mycobacterium tuberculosis 4203-06	26686880,26116186			S		S				S	S	S
1773.292	ERR552760	Mycobacterium tuberculosis 57-02	25599400			S		S				S	S	S
1773.2920	ERR553239	Mycobacterium tuberculosis 4215-06	26686880,26116186			S		S				S	S	S
1773.2921	ERR550921	Mycobacterium tuberculosis 4220-07	26686880,26116186			S		S				S	S	S
1773.2922	ERR552727	Mycobacterium tuberculosis 425-06	26686880,26116186			S		S				S	S	S
1773.2923	ERR551627	Mycobacterium tuberculosis 4312-12	26686880,26116186			S		S				S	S	S
1773.2924	ERR550660	Mycobacterium tuberculosis 4342-06	26686880,26116186			S		S				S	S	S
1773.2925	ERR552013	Mycobacterium tuberculosis 4345-06	26686880,26116186			S		S				S	S	S
1773.2926	ERR551608	Mycobacterium tuberculosis 4347-06	26686880,26116186			S		S				S	S	S
1773.2927	ERR551025	Mycobacterium tuberculosis 4353-06	26686880,26116186			S		S				S	S	S
1773.2928	ERR551229	Mycobacterium tuberculosis 4355-06	26686880,26116186			S		S				S	S	S
1773.2929	ERR551170	Mycobacterium tuberculosis 4373-05	26686880,26116186			S		S				S	S	S
1773.293	ERR552755	Mycobacterium tuberculosis 1691-01	25599400			S		S				S	S	S
1773.2930	ERR551018	Mycobacterium tuberculosis 4375-05	26686880,26116186			S		S				S	S	S
1773.2931	ERR551196	Mycobacterium tuberculosis 4381-10	26686880,26116186	R	R	R		R				R	R	S
1773.2932	ERR551612	Mycobacterium tuberculosis 4382-05	26686880,26116186			S		S				S	S	S
1773.2933	ERR550969	Mycobacterium tuberculosis 4385-10	26686880,26116186			S		R				S	S	R
1773.2934	ERR552379	Mycobacterium tuberculosis 4386-12	26686880,26116186			S		R				S	S	R
1773.2935	ERR551029	Mycobacterium tuberculosis 4388-11	26686880,26116186		S	S		R				S	S	R
1773.2936	ERR550947	Mycobacterium tuberculosis 4403-05	26686880,26116186			S		R				S	S	R
1773.2937	ERR552271	Mycobacterium tuberculosis 4427-05	26686880,26116186			S		S				S	S	S
1773.2938	ERR552477	Mycobacterium tuberculosis 444-09	26686880,26116186			S		S				S	S	S
1773.2939	ERR552828	Mycobacterium tuberculosis 4456-05	26686880,26116186			S		S				S	S	S
1773.294	ERR552743	Mycobacterium tuberculosis 6265-09	25599400			S		S					S	S
1773.2940	ERR552706	Mycobacterium tuberculosis 4458-11	26686880,26116186			S		S				S	S	S
1773.2941	ERR552583	Mycobacterium tuberculosis 448-07	26686880,26116186			S		S				S	S	S
1773.2942	ERR551520	Mycobacterium tuberculosis 4484-07	26686880,26116186			S		S				S	S	S
1773.2943	ERR552883	Mycobacterium tuberculosis 4491-05	26686880,26116186	S	S	R		R				R	R	R
1773.2944	ERR551091	Mycobacterium tuberculosis 4524-06	26686880,26116186			S		R				S	S	S
1773.2945	ERR553332	Mycobacterium tuberculosis 4524-07	26686880,26116186			S		R				S	S	R
1773.2946	ERR552832	Mycobacterium tuberculosis 4526-07	26686880,26116186			S		S				S	S	S
1773.2947	ERR551105	Mycobacterium tuberculosis 4534-04	26686880,26116186	S	S	R		R				R	R	R
1773.2948	ERR551063	Mycobacterium tuberculosis 4536-04	26686880,26116186	S	S	R		R				S	R	R
1773.2949	ERR550895	Mycobacterium tuberculosis 4538-04	26686880,26116186	R	R	S		R				S	R	R
1773.295	ERR552689,ERR552690	Mycobacterium tuberculosis 178-03	25599400			S		S				S	S	S
1773.2950	ERR552226	Mycobacterium tuberculosis 4539-04	26686880,26116186	R	R	S		R				R	R	R
1773.2951	ERR550981	Mycobacterium tuberculosis 4542-04	26686880,26116186	S	S	R		R				S	R	R
1773.2952	ERR551582	Mycobacterium tuberculosis 4543-04	26686880,26116186	S	S	R		R				R	R	R
1773.2953	ERR550713	Mycobacterium tuberculosis 4543-07	26686880,26116186			S		S				S	S	S
1773.2954	ERR550785	Mycobacterium tuberculosis 4544-04	26686880,26116186	S	S	R		R				S	R	R
1773.2955	ERR551232	Mycobacterium tuberculosis 4545-12	26686880,26116186			S		S				S	S	S
1773.2956	ERR553097	Mycobacterium tuberculosis 4546-04	26686880,26116186	S	S	S		R				S	R	R
1773.2957	ERR551910	Mycobacterium tuberculosis 4549-04	26686880,26116186	S	S	S		R				R	R	R
1773.2958	ERR552638	Mycobacterium tuberculosis 4555-09	26686880,26116186			S		S				S	S	S
1773.2959	ERR550761	Mycobacterium tuberculosis 4591-10	26686880,26116186			S		S				S	S	S
1773.296	ERR552666,ERR552667,ERR552668,ERR552669,ERR552670,ERR552671	Mycobacterium tuberculosis 12448-03	25599400		S	S		R			S	S	R	R
1773.2960	ERR551908	Mycobacterium tuberculosis 4615-05	26686880,26116186			S		S				S	S	S
1773.2961	ERR550796	Mycobacterium tuberculosis 4617-05	26686880,26116186			S		S				S	S	S
1773.2962	ERR552137	Mycobacterium tuberculosis 4628-09	26686880,26116186			S		S				S	S	S
1773.2963	ERR552957	Mycobacterium tuberculosis 4632-06	26686880,26116186			S		S				S	S	R
1773.2964	ERR551252	Mycobacterium tuberculosis 4632-09	26686880,26116186			S		S				R	S	S
1773.2965	ERR550699	Mycobacterium tuberculosis 4652-05	26686880,26116186			S		S				S	S	S
1773.2966	ERR552227	Mycobacterium tuberculosis 4660-09	26686880,26116186			S		S				S	S	S
1773.2967	ERR552436	Mycobacterium tuberculosis 4665-11	26686880,26116186			S		S				S	S	S
1773.2968	ERR552145	Mycobacterium tuberculosis 4682-08	26686880,26116186			S		S				R	S	S
1773.2969	ERR550746	Mycobacterium tuberculosis 4682-11	26686880,26116186			S		S				S	S	S
1773.297	ERR552580	Mycobacterium tuberculosis 9700-04	25599400	S	S	S		R			S	S	R	R
1773.2970	ERR551344	Mycobacterium tuberculosis 4686-05	26686880,26116186			S		S				S	S	S
1773.2971	ERR552811	Mycobacterium tuberculosis 4690-10	26686880,26116186			S		S				S	S	S
1773.2972	ERR553387	Mycobacterium tuberculosis 4702-11	26686880,26116186			S		S				S	S	S
1773.2973	ERR551733	Mycobacterium tuberculosis 4720-06	26686880,26116186			S		S				S	S	S
1773.2974	ERR551988	Mycobacterium tuberculosis 4725-08	26686880,26116186			S		S				S	S	S
1773.2975	ERR551825	Mycobacterium tuberculosis 4733-10	26686880,26116186			S		R				R	S	S
1773.2976	ERR551594	Mycobacterium tuberculosis 4740-11	26686880,26116186			S		S				S	S	S
1773.2977	ERR552464	Mycobacterium tuberculosis 475-09	26686880,26116186			S		S				S	S	S
1773.2978	ERR551030	Mycobacterium tuberculosis 4751-12	26686880,26116186			S		R				S	S	R
1773.2979	ERR551968	Mycobacterium tuberculosis 4757-09	26686880,26116186			S		S				S	S	S
1773.298	ERR552555	Mycobacterium tuberculosis 8372-95	25599400			S		R				S	S
1773.2980	ERR550747	Mycobacterium tuberculosis 4766-08	26686880,26116186			S		S				S	S	S
1773.2981	ERR552861	Mycobacterium tuberculosis 4790-09	26686880,26116186			S		S				S	S	S
1773.2982	ERR550935	Mycobacterium tuberculosis 4794-07	26686880,26116186			S		S				S	S	S
1773.2983	ERR552892	Mycobacterium tuberculosis 4825-07	26686880,26116186			S		S				S	S	S
1773.2984	ERR552758	Mycobacterium tuberculosis 4833-12	26686880,26116186			S		S				S	S	S
1773.2985	ERR552945	Mycobacterium tuberculosis 4842-09	26686880,26116186			S		S				S	S	S
1773.2986	ERR552378	Mycobacterium tuberculosis 4851-12	26686880,26116186			S		S				S	S	S
1773.2987	ERR552263	Mycobacterium tuberculosis 4856-08	26686880,26116186			S		S				S	S	S
1773.2988	ERR551784	Mycobacterium tuberculosis 4858-08	26686880,26116186			S		S				S	S	S
1773.2989	ERR553088	Mycobacterium tuberculosis 4859-08	26686880,26116186			S		S				S	S	S
1773.2990	ERR552923	Mycobacterium tuberculosis 4863-08	26686880,26116186			S		R				S	S	R
1773.2991	ERR552880	Mycobacterium tuberculosis 4871-11	26686880,26116186			S		S				S	S	S
1773.2992	ERR553150	Mycobacterium tuberculosis 4872-11	26686880,26116186			S		S				S	S	S
1773.2993	ERR552264	Mycobacterium tuberculosis 4890-09	26686880,26116186			S		S				S	S	S
1773.2994	ERR553120	Mycobacterium tuberculosis 4898-12	26686880,26116186			S		R				S	S	R
1773.2995	ERR552055	Mycobacterium tuberculosis 4903-07	26686880,26116186			S		S				S	S	S
1773.2996	ERR552988	Mycobacterium tuberculosis 4904-07	26686880,26116186			S		S				S	S	S
1773.2997	ERR551275	Mycobacterium tuberculosis 4911-10	26686880,26116186			S		S				S	S	S
1773.2998	ERR551886	Mycobacterium tuberculosis 4932-05	26686880,26116186			S		S				S	S	S
1773.2999	ERR552543	Mycobacterium tuberculosis 4949-06	26686880,26116186			S		S				S	S	S
1773.300	ERR552493,ERR552494	Mycobacterium tuberculosis 8888-01	25599400			S		R				S	S	R
1773.3000	ERR552382	Mycobacterium tuberculosis 4951-06	26686880,26116186			S		S				S	S	S
1773.3001	ERR552703	Mycobacterium tuberculosis 4986-11	26686880,26116186			S		S				S	S	S
1773.3002	ERR550839	Mycobacterium tuberculosis 4989-09	26686880,26116186			S		S				S	S	S
1773.3003	ERR553077	Mycobacterium tuberculosis 4995-12	26686880,26116186			S		S				S	S	S
1773.3004	ERR553227	Mycobacterium tuberculosis 4997-12	26686880,26116186			S		S				S	S	S
1773.3005	ERR551661	Mycobacterium tuberculosis 5016-05	26686880,26116186			S		S				S	S	S
1773.3006	ERR553203	Mycobacterium tuberculosis 5017-10	26686880,26116186			S		R				S	S	R
1773.3007	ERR552146	Mycobacterium tuberculosis 5028-08	26686880,26116186			S		S				S	S	S
1773.3008	ERR552128	Mycobacterium tuberculosis 503-09	26686880,26116186			S		S				S	S	S
1773.3009	ERR551286	Mycobacterium tuberculosis 5052-11	26686880,26116186			S		S				S	S	S
1773.301	ERR552480,ERR552481,ERR552482	Mycobacterium tuberculosis 10721-03	25599400			S		R					S	R
1773.3010	ERR553003	Mycobacterium tuberculosis 5054-08	26686880,26116186			S		S				S	S	S
1773.3011	ERR553033	Mycobacterium tuberculosis 5055-05	26686880,26116186			S		S				S	S	R
1773.3012	ERR553310	Mycobacterium tuberculosis 5064-05	26686880,26116186			S		S				S	S	S
1773.3013	ERR551774	Mycobacterium tuberculosis 5065-05	26686880,26116186			S		S				S	S	S
1773.3014	ERR553005	Mycobacterium tuberculosis 5072-05	26686880,26116186			S		S				S	S	S
1773.3015	ERR552394	Mycobacterium tuberculosis 5073-05	26686880,26116186			S		S				S	S	S
1773.3016	ERR551614	Mycobacterium tuberculosis 5078-08	26686880,26116186			S		S				S	S	S
1773.3017	ERR550632	Mycobacterium tuberculosis 5141-06	26686880,26116186			S		S				S	S	S
1773.3018	ERR552316	Mycobacterium tuberculosis 5178-12	26686880,26116186			S		S				S	S	S
1773.3019	ERR552278	Mycobacterium tuberculosis 52-05	26686880,26116186			S		S				S	S	S
1773.302	ERR552478,ERR552479	Mycobacterium tuberculosis 4419-02	25599400			R		R				S	R	R
1773.3020	ERR552547	Mycobacterium tuberculosis 5217-09	26686880,26116186			S		S				S	S	S
1773.3021	ERR551395	Mycobacterium tuberculosis 5218-09	26686880,26116186			S		S				S	S	S
1773.3022	ERR552862	Mycobacterium tuberculosis 5233-09	26686880,26116186			S		S				S	S	S
1773.3023	ERR551679	Mycobacterium tuberculosis 5247-12	26686880,26116186			S		S				S	S	S
1773.3024	ERR552512	Mycobacterium tuberculosis 5249-07	26686880,26116186			S		S				S	S	S
1773.3025	ERR551160	Mycobacterium tuberculosis 5250-12	26686880,26116186			S		S				S	S	S
1773.3026	ERR551120	Mycobacterium tuberculosis 5252-12	26686880,26116186			S		S				S	S	S
1773.3027	ERR551382	Mycobacterium tuberculosis 5276-11	26686880,26116186			S		S				S	S	S
1773.3028	ERR552381	Mycobacterium tuberculosis 5277-08	26686880,26116186			S		S				S	S	S
1773.3029	ERR550629	Mycobacterium tuberculosis 5281-08	26686880,26116186			S		S				S	S	S
1773.3030	ERR552857	Mycobacterium tuberculosis 5291-06	26686880,26116186			S		S				S	S	S
1773.3031	ERR553283	Mycobacterium tuberculosis 5310-05	26686880,26116186			S		S				S	S	S
1773.3032	ERR552721	Mycobacterium tuberculosis 5310-11	26686880,26116186			S		S				S	S	S
1773.3033	ERR550661	Mycobacterium tuberculosis 5311-05	26686880,26116186			S		S				S	S	S
1773.3034	ERR552749	Mycobacterium tuberculosis 5313-05	26686880,26116186			S		S				S	S	S
1773.3035	ERR551607	Mycobacterium tuberculosis 5318-09	26686880,26116186			S		S				S	S	S
1773.3036	ERR552235	Mycobacterium tuberculosis 5325-09	26686880,26116186			S		S				S	S	S
1773.3037	ERR552912	Mycobacterium tuberculosis 5331-05	26686880,26116186			S		S				S	S	S
1773.3038	ERR551459	Mycobacterium tuberculosis 5332-05	26686880,26116186			S		S				S	S	S
1773.3039	ERR553069	Mycobacterium tuberculosis 5357-07	26686880,26116186			S		S				S	S	S
1773.304	ERR552429,ERR552430	Mycobacterium tuberculosis 3684-08	25599400	R	R			R			R	R	R	R
1773.3040	ERR551497	Mycobacterium tuberculosis 538-10	26686880,26116186			S		S				S	S	S
1773.3041	ERR551718	Mycobacterium tuberculosis 5381-12	26686880,26116186			S		S				S	S	S
1773.3042	ERR551026	Mycobacterium tuberculosis 539-10	26686880,26116186			S		S				S	S	S
1773.3043	ERR551606	Mycobacterium tuberculosis 5396-06	26686880,26116186			S		S				S	S	S
1773.3044	ERR551777	Mycobacterium tuberculosis 54-02	26686880,26116186			R		R				R	R	R
1773.3045	ERR551646	Mycobacterium tuberculosis 5414-12	26686880,26116186			S		S				S	S	S
1773.3046	ERR553089	Mycobacterium tuberculosis 5426-09	26686880,26116186			S		S				S	S	S
1773.3047	ERR552460	Mycobacterium tuberculosis 5489-06	26686880,26116186			S		S				S	S	S
1773.3048	ERR552096	Mycobacterium tuberculosis 5494-07	26686880,26116186			S		S				S	S	S
1773.3049	ERR553155	Mycobacterium tuberculosis 5496-11	26686880,26116186			S		S				S	S	S
1773.305	ERR552358	Mycobacterium tuberculosis 9048-05	25599400	R	S	R		R			S	S	R	R
1773.3050	ERR551125	Mycobacterium tuberculosis 5514-05	26686880,26116186			S		S				S	S	S
1773.3051	ERR551183	Mycobacterium tuberculosis 5530-11	26686880,26116186			S		S				S	S	S
1773.3052	ERR552624	Mycobacterium tuberculosis 5536-05	26686880,26116186			S		S				S	S	S
1773.3053	ERR553294	Mycobacterium tuberculosis 5568-12	26686880,26116186			S		S				S	S	S
1773.3054	ERR551829	Mycobacterium tuberculosis 5573-01	26686880,26116186			S		R				S	R	R
1773.3055	ERR551750	Mycobacterium tuberculosis 5574-01	26686880,26116186			S		R				S	R	R
1773.3056	ERR551670	Mycobacterium tuberculosis 5599-07	26686880,26116186			S		R				S	S	S
1773.3057	ERR553039	Mycobacterium tuberculosis 5602-05	26686880,26116186			S		S				S	S	S
1773.3058	ERR552020	Mycobacterium tuberculosis 5603-05	26686880,26116186			S		R				S	S	S
1773.3059	ERR552717	Mycobacterium tuberculosis 5607-06	26686880,26116186			S		S				S	S	S
1773.3060	ERR553090	Mycobacterium tuberculosis 5608-06	26686880,26116186			S		S				S	S	S
1773.3061	ERR551573	Mycobacterium tuberculosis 5608-12	26686880,26116186			S		S				S	S	S
1773.3062	ERR553254	Mycobacterium tuberculosis 5620-06	26686880,26116186			S		S				S	S	S
1773.3063	ERR550795	Mycobacterium tuberculosis 564-08	26686880,26116186			S		S				S	S	S
1773.3064	ERR552025	Mycobacterium tuberculosis 5647-09	26686880,26116186			S		S				S	S	S
1773.3065	ERR551752	Mycobacterium tuberculosis 5661-08	26686880,26116186			S		S				S	S	S
1773.3066	ERR552646	Mycobacterium tuberculosis 5696-05	26686880,26116186	S	S	S		R				R	R	R
1773.3067	ERR550978	Mycobacterium tuberculosis 5713-06	26686880,26116186			S		R				S	S	R
1773.3068	ERR553373	Mycobacterium tuberculosis 5720-09	26686880,26116186			S		S				S	S	S
1773.3069	ERR550711	Mycobacterium tuberculosis 5741-08	26686880,26116186			S		S				S	S	S
1773.307	ERR552219	Mycobacterium tuberculosis 10812-03	25599400					R					R	R
1773.3070	ERR552688	Mycobacterium tuberculosis 5746-05	26686880,26116186			S		S				S	S	S
1773.3071	ERR552914	Mycobacterium tuberculosis 5751-05	26686880,26116186			S		R				S	S	R
1773.3072	ERR552057	Mycobacterium tuberculosis 5768-06	26686880,26116186			S		S				S	S	S
1773.3073	ERR550774	Mycobacterium tuberculosis 5806-05	26686880,26116186			S		S				S	S	S
1773.3074	ERR552018	Mycobacterium tuberculosis 5812-10	26686880,26116186			S		S				S	S	S
1773.3075	ERR552461	Mycobacterium tuberculosis 5828-05	26686880,26116186			S		S				S	S	S
1773.3076	ERR551481	Mycobacterium tuberculosis 5829-05	26686880,26116186			S		S				S	S	S
1773.3077	ERR551672	Mycobacterium tuberculosis 5865-11	26686880,26116186			S		S				S	S	S
1773.3078	ERR550944	Mycobacterium tuberculosis 5888-06	26686880,26116186			S		S				S	S	S
1773.3079	ERR552359	Mycobacterium tuberculosis 5917-06	26686880,26116186			S		S				S	S	S
1773.308	ERR552194	Mycobacterium tuberculosis 7454-06	25599400	S	S	R		R			S	R	R	R
1773.3080	ERR551274	Mycobacterium tuberculosis 5918-09	26686880,26116186			S		S				S	S	S
1773.3081	ERR552788	Mycobacterium tuberculosis 5927-06	26686880,26116186			S		R				S	S	S
1773.3082	ERR552154	Mycobacterium tuberculosis 593-06	26686880,26116186			S		S				S	S	S
1773.3083	ERR553256	Mycobacterium tuberculosis 596-09	26686880,26116186			S		S				S	S	S
1773.3084	ERR553078	Mycobacterium tuberculosis 5976-05	26686880,26116186			S		S				S	S	S
1773.3085	ERR553223	Mycobacterium tuberculosis 5977-05	26686880,26116186			S		S				S	S	S
1773.3086	ERR551396	Mycobacterium tuberculosis 5978-05	26686880,26116186			S		S				S	S	S
1773.3087	ERR551098	Mycobacterium tuberculosis 5982-12	26686880,26116186			S		S				S	S	S
1773.3088	ERR551487	Mycobacterium tuberculosis 5984-05	26686880,26116186			S		S				S	S	S
1773.3089	ERR551712	Mycobacterium tuberculosis 6010-12	26686880,26116186			S		S				S	S	S
1773.309	ERR552190,ERR552191	Mycobacterium tuberculosis 8662-05	25599400			S		S				S	S	R
1773.3090	ERR553266	Mycobacterium tuberculosis 6028-10	26686880,26116186			S		S				S	S	S
1773.3091	ERR551813	Mycobacterium tuberculosis 6029-10	26686880,26116186			S		R				S	S	R
1773.3092	ERR551720	Mycobacterium tuberculosis 6055-10	26686880,26116186			S		S				S	S	S
1773.3093	ERR551272	Mycobacterium tuberculosis 6060-11	26686880,26116186			S		S				S	S	R
1773.3094	ERR552544	Mycobacterium tuberculosis 6085-06	26686880,26116186			S		S				S	S	S
1773.3095	ERR551322	Mycobacterium tuberculosis 6103-11	26686880,26116186			S		S				S	S	S
1773.3096	ERR551096	Mycobacterium tuberculosis 6128-11	26686880,26116186			S		S				S	S	S
1773.3097	ERR551157	Mycobacterium tuberculosis 6140-05	26686880,26116186			S		S				S	S	S
1773.3098	ERR552587	Mycobacterium tuberculosis 6170-08	26686880,26116186			S		S				S	S	S
1773.3099	ERR550696	Mycobacterium tuberculosis 62-10	26686880,26116186			S		S				S	S	S
1773.31*		Mycobacterium tuberculosis UT205	22404577			S		R				S	S	S
1773.3100	ERR552850	Mycobacterium tuberculosis 6213-09	26686880,26116186			S		S				S	S	S
1773.3101	ERR553392	Mycobacterium tuberculosis 6213-12	26686880,26116186			S		S				S	S	S
1773.3102	ERR551754	Mycobacterium tuberculosis 6225-11	26686880,26116186			S		S				S	S	S
1773.3103	ERR551960	Mycobacterium tuberculosis 6232-04	26686880,26116186	S	S	S		R				S	R	R
1773.3104	ERR551949	Mycobacterium tuberculosis 6236-04	26686880,26116186	S	S	R		R				S	R	R
1773.3105	ERR552704	Mycobacterium tuberculosis 6243-06	26686880,26116186			S		S				S	S	R
1773.3106	ERR552294	Mycobacterium tuberculosis 6243-12	26686880,26116186			S		S				S	S	S
1773.3107	ERR552730	Mycobacterium tuberculosis 6244-06	26686880,26116186			S		S				S	S	S
1773.3108	ERR551579	Mycobacterium tuberculosis 6249-11	26686880,26116186			S		S				S	S	S
1773.3109	ERR551390	Mycobacterium tuberculosis 6273-09	26686880,26116186			S		S				S	S	S
1773.311	ERR552141	Mycobacterium tuberculosis 966-95	25599400			R		R				R	R
1773.3110	ERR551901	Mycobacterium tuberculosis 6282-06	26686880,26116186			S		S				S	S	S
1773.3111	ERR551655	Mycobacterium tuberculosis 629-09	26686880,26116186			S		S				S	S	S
1773.3112	ERR552980	Mycobacterium tuberculosis 629-12	26686880,26116186			S		S				S	S	S
1773.3113	ERR551496	Mycobacterium tuberculosis 6321-01	26686880,26116186			R		R				R	R	R
1773.3114	ERR552042	Mycobacterium tuberculosis 6323-01	26686880,26116186			R		R				S	R	R
1773.3115	ERR553051	Mycobacterium tuberculosis 6335-05	26686880,26116186	R	R	R		R				R	R	R
1773.3116	ERR552791	Mycobacterium tuberculosis 6337-05	26686880,26116186	S	S	R		R				R	R	R
1773.3117	ERR551121	Mycobacterium tuberculosis 6339-05	26686880,26116186	S	S	R		R				R	R	R
1773.3118	ERR552300	Mycobacterium tuberculosis 6355-05	26686880,26116186			S		S				S	S	S
1773.3119	ERR551084	Mycobacterium tuberculosis 6356-05	26686880,26116186			S		S				S	S	S
1773.312	ERR552136	Mycobacterium tuberculosis 12615-95	25599400			R		R				R	R	R
1773.3120	ERR551303	Mycobacterium tuberculosis 636-06	26686880,26116186			S		S				S	S	S
1773.3121	ERR552043	Mycobacterium tuberculosis 6372-05	26686880,26116186			S		S				S	S	S
1773.3122	ERR552737	Mycobacterium tuberculosis 6385-11	26686880,26116186			S		S				S	S	S
1773.3123	ERR551883	Mycobacterium tuberculosis 640-11	26686880,26116186			S		S				S	S	S
1773.3124	ERR551574	Mycobacterium tuberculosis 6424-10	26686880,26116186			S		S				S	S	S
1773.3125	ERR553362	Mycobacterium tuberculosis 6440-05	26686880,26116186			S		S				S	S	S
1773.3126	ERR551186	Mycobacterium tuberculosis 6451-10	26686880,26116186			S		S				S	S	S
1773.3127	ERR552858	Mycobacterium tuberculosis 6456-07	26686880,26116186			S		R				S	S	S
1773.3128	ERR551541	Mycobacterium tuberculosis 6458-10	26686880,26116186			S		S				S	S	S
1773.3129	ERR550825	Mycobacterium tuberculosis 646-10	26686880,26116186			S		S				S	S	R
1773.313	ERR552130,ERR552131	Mycobacterium tuberculosis 2280-07	25599400			S		S				S	S	S
1773.3130	ERR552060	Mycobacterium tuberculosis 6483-11	26686880,26116186			S		S				S	S	S
1773.3131	ERR551346	Mycobacterium tuberculosis 6509-10	26686880,26116186			S		S				S	S	S
1773.3132	ERR551753	Mycobacterium tuberculosis 6511-08	26686880,26116186			S		S				S	S	S
1773.3133	ERR550893	Mycobacterium tuberculosis 6516-01	26686880,26116186			R		R				S	R	R
1773.3134	ERR552611	Mycobacterium tuberculosis 6519-01	26686880,26116186			S		R				S	R	R
1773.3135	ERR550730	Mycobacterium tuberculosis 6545-12	26686880,26116186			S		S				S	S	S
1773.3136	ERR552490	Mycobacterium tuberculosis 6550-09	26686880,26116186			S		S				S	S	S
1773.3137	ERR552375	Mycobacterium tuberculosis 6557-11	26686880,26116186			S		S				S	S	S
1773.3138	ERR551356	Mycobacterium tuberculosis 6570-05	26686880,26116186			S		S				S	S	S
1773.3139	ERR552577	Mycobacterium tuberculosis 6577-07	26686880,26116186			S		S				S	S	S
1773.314	ERR552086,ERR552087,ERR552088,ERR552089,ERR552090	Mycobacterium tuberculosis 10836-09	25599400	S	S	S		R			S	S	R	R
1773.3140	ERR552812	Mycobacterium tuberculosis 6578-10	26686880,26116186			S		S				S	S	S
1773.3141	ERR553023	Mycobacterium tuberculosis 6581-05	26686880,26116186	S	S	S		R				S	R	R
1773.3142	ERR550633	Mycobacterium tuberculosis 6581-06	26686880,26116186			S		S				S	S	S
1773.3143	ERR551540	Mycobacterium tuberculosis 6586-05	26686880,26116186	R	R	R		R				R	R	R
1773.3144	ERR551719	Mycobacterium tuberculosis 659-08	26686880,26116186			S		S				S	S	S
1773.3145	ERR553036	Mycobacterium tuberculosis 6597-12	26686880,26116186			S		S				S	S	S
1773.3146	ERR552345	Mycobacterium tuberculosis 6629-07	26686880,26116186			S		S				S	S	S
1773.3147	ERR552276	Mycobacterium tuberculosis 6656-07	26686880,26116186			S		S				S	S	S
1773.3148	ERR552597	Mycobacterium tuberculosis 6663-11	26686880,26116186			S		S				S	S	S
1773.3149	ERR551012	Mycobacterium tuberculosis 6667-07	26686880,26116186			S		S				S	S	S
1773.315	ERR551990,ERR551991	Mycobacterium tuberculosis 3015-05	25599400			S		S				S	S	S
1773.3150	ERR550767	Mycobacterium tuberculosis 6668-07	26686880,26116186			S		S				S	S	S
1773.3151	ERR550685	Mycobacterium tuberculosis 6688-04	26686880,26116186	S	S	R		R				S	R	R
1773.3152	ERR550849	Mycobacterium tuberculosis 6689-04	26686880,26116186	R	R	R		R				R	R	R
1773.3153	ERR551715	Mycobacterium tuberculosis 6689-07	26686880,26116186			S		S				S	S	S
1773.3154	ERR551461	Mycobacterium tuberculosis 6690-04	26686880,26116186	S	S	R		R				R	R	R
1773.3155	ERR552458	Mycobacterium tuberculosis 6691-04	26686880,26116186	S	S	R		R				R	R	R
1773.3156	ERR550915	Mycobacterium tuberculosis 6693-04	26686880,26116186	S	S	R		R				S	R	R
1773.3157	ERR552510	Mycobacterium tuberculosis 6694-04	26686880,26116186	R	R	R		R				S	R	R
1773.3158	ERR551478	Mycobacterium tuberculosis 6695-04	26686880,26116186	R	R			R				R	R	R
1773.3159	ERR552248	Mycobacterium tuberculosis 6699-07	26686880,26116186			S		S				S	S	S
1773.316	ERR551979,ERR551980,ERR551981,ERR551982,ERR551983	Mycobacterium tuberculosis 7187-09	25599400			S		S					S	S
1773.3160	ERR552724	Mycobacterium tuberculosis 6708-09	26686880,26116186			S		S				S	S	S
1773.3161	ERR550891	Mycobacterium tuberculosis 673-04	26686880,26116186	R	R	R		R				S	R	S
1773.3162	ERR552047	Mycobacterium tuberculosis 674-04	26686880,26116186	S	S	R		R				R	R	R
1773.3163	ERR551802	Mycobacterium tuberculosis 6753-07	26686880,26116186			S		S				S	S	S
1773.3164	ERR552367	Mycobacterium tuberculosis 6754-06	26686880,26116186			S		S				S	S	S
1773.3165	ERR498375	Mycobacterium tuberculosis 6755-05	26686880,26116186			S		S				S	S	S
1773.3166	ERR550807	Mycobacterium tuberculosis 676-04	26686880,26116186	R	R	R		R				R	R	S
1773.3167	ERR552080	Mycobacterium tuberculosis 677-04	26686880,26116186	S	S	S		R				S	R	R
1773.3168	ERR552410	Mycobacterium tuberculosis 678-04	26686880,26116186	S	S	S		R				S	R	R
1773.3169	ERR551684	Mycobacterium tuberculosis 6790-05	26686880,26116186			S		S				S	S	S
1773.317	ERR551977,ERR551978	Mycobacterium tuberculosis 1934-03	25599400			S		S				S	S	S
1773.3170	ERR550828	Mycobacterium tuberculosis 6790-09	26686880,26116186			S		S				S	S	S
1773.3171	ERR551159	Mycobacterium tuberculosis 679-04	26686880,26116186	S	S	S		R				R	R	R
1773.3172	ERR550802	Mycobacterium tuberculosis 6791-05	26686880,26116186			S		S				S	S	R
1773.3173	ERR551874	Mycobacterium tuberculosis 6791-09	26686880,26116186			S		S				S	S	S
1773.3174	ERR550983	Mycobacterium tuberculosis 6792-05	26686880,26116186			S		S				S	S	S
1773.3175	ERR551114	Mycobacterium tuberculosis 6792-09	26686880,26116186			S		S				S	S	S
1773.3176	ERR552076	Mycobacterium tuberculosis 6792-11	26686880,26116186			S		S				S	S	S
1773.3177	ERR551064	Mycobacterium tuberculosis 6793-09	26686880,26116186			S		S				S	S	S
1773.3178	ERR551345	Mycobacterium tuberculosis 6795-11	26686880,26116186			S		S				S	S	S
1773.3179	ERR552091	Mycobacterium tuberculosis 6810-06	26686880,26116186			S		S				S	S	S
1773.318	ERR551955,ERR551956,ERR551957	Mycobacterium tuberculosis 6844-06	25599400	S	S	R		R			R	R	R	R
1773.3180	ERR550818	Mycobacterium tuberculosis 6810-08	26686880,26116186			S		S				S	S	S
1773.3181	ERR552568	Mycobacterium tuberculosis 6811-05	26686880,26116186			S		S				S	S	S
1773.3182	ERR553068	Mycobacterium tuberculosis 683-05	26686880,26116186	S	S	R		R				R	R	R
1773.3183	ERR552561	Mycobacterium tuberculosis 684-06	26686880,26116186	S	S	S		R				R	R	R
1773.3184	ERR551957	Mycobacterium tuberculosis 6844-06	26686880,26116186			R		R		R		R	R	R
1773.3185	ERR552940	Mycobacterium tuberculosis 685-05	26686880,26116186	R	R	S		R				R	R	R
1773.3186	ERR551895	Mycobacterium tuberculosis 687-05	26686880,26116186	S	S	S		R				R	R	R
1773.3187	ERR552065	Mycobacterium tuberculosis 687-06	26686880,26116186	R	S	R		R				S	R	R
1773.3188	ERR550929	Mycobacterium tuberculosis 688-05	26686880,26116186	S	S	S		R				R	R	R
1773.3189	ERR552927	Mycobacterium tuberculosis 688-06	26686880,26116186	S	S	R		R				R	R	R
1773.319	ERR551943,ERR551944,ERR551945	Mycobacterium tuberculosis 9052-05	25599400	S	S	R		R			S	R	R	R
1773.3190	ERR550880	Mycobacterium tuberculosis 6894-10	26686880,26116186			S		S				S	S	S
1773.3191	ERR551586	Mycobacterium tuberculosis 6894-12	26686880,26116186			S		S				S	S	S
1773.3192	ERR552693	Mycobacterium tuberculosis 6900-07	26686880,26116186			S		S				S	S	S
1773.3193	ERR552653	Mycobacterium tuberculosis 690-05	26686880,26116186	R	R	R		R				R	R	R
1773.3194	ERR551827	Mycobacterium tuberculosis 691-05	26686880,26116186	S	S	S		R				R	R	R
1773.3195	ERR552520	Mycobacterium tuberculosis 692-05	26686880,26116186	S	S	R		R				R	R	R
1773.3196	ERR551964	Mycobacterium tuberculosis 6922-05	26686880,26116186			S		S				S	S	S
1773.3197	ERR552924	Mycobacterium tuberculosis 6929-11	26686880,26116186			S		S				S	S	S
1773.3198	ERR552504	Mycobacterium tuberculosis 693-06	26686880,26116186	R	R	R		R				R	R	R
1773.3199	ERR552687	Mycobacterium tuberculosis 6942-07	26686880,26116186			S		S				S	S	S
1773.320	ERR551934,ERR551935	Mycobacterium tuberculosis 1339-07	25599400			S		S				S	S	S
1773.3200	ERR551000	Mycobacterium tuberculosis 695-06	26686880,26116186	S	S	R		R				R	R	R
1773.3201	ERR551397	Mycobacterium tuberculosis 695-12	26686880,26116186			S		S				S	S	S
1773.3202	ERR553019	Mycobacterium tuberculosis 6952-05	26686880,26116186			S		S				S	S	S
1773.3203	ERR550821	Mycobacterium tuberculosis 6956-11	26686880,26116186			S		S				S	S	S
1773.3204	ERR553181	Mycobacterium tuberculosis 696-05	26686880,26116186	S	S	S		R				S	R	R
1773.3205	ERR552293	Mycobacterium tuberculosis 6967-09	26686880,26116186			S		S				S	S	S
1773.3206	ERR552274	Mycobacterium tuberculosis 6975-01	26686880,26116186		S	R		R				S	R	R
1773.3207	ERR550961	Mycobacterium tuberculosis 6977-01	26686880,26116186			R		R				S	R	R
1773.3208	ERR551947	Mycobacterium tuberculosis 698-05	26686880,26116186	S	S	R		R				S	R	R
1773.3209	ERR552682	Mycobacterium tuberculosis 6981-01	26686880,26116186			S		R				S	R	R
1773.3210	ERR552966	Mycobacterium tuberculosis 700-10	26686880,26116186			S		S				S	S	S
1773.3211	ERR551251	Mycobacterium tuberculosis 701-05	26686880,26116186	S	S	S		R				S	R	R
1773.3212	ERR551816	Mycobacterium tuberculosis 702-05	26686880,26116186	R	R	S		R				S	R	R
1773.3213	ERR552834	Mycobacterium tuberculosis 702-06	26686880,26116186	S	S	R		R				R	R	R
1773.3214	ERR552628	Mycobacterium tuberculosis 7035-08	26686880,26116186			S		S				S	S	S
1773.3215	ERR552014	Mycobacterium tuberculosis 7036-08	26686880,26116186			S		S				S	S	S
1773.3216	ERR552953	Mycobacterium tuberculosis 7037-08	26686880,26116186			S		S				S	S	S
1773.3217	ERR551455	Mycobacterium tuberculosis 7038-08	26686880,26116186			S		S				S	S	S
1773.3218	ERR551596	Mycobacterium tuberculosis 704-05	26686880,26116186	R	R	S		R				S	R	R
1773.3219	ERR553038	Mycobacterium tuberculosis 7043-06	26686880,26116186			S		S				S	S	S
1773.322	ERR551927,ERR551928	Mycobacterium tuberculosis 10737-02	25599400			S		S				S	S	S
1773.3220	ERR551723	Mycobacterium tuberculosis 7043-08	26686880,26116186			S		S				S	S	S
1773.3221	ERR552028	Mycobacterium tuberculosis 7045-06	26686880,26116186			S		S				S	S	S
1773.3222	ERR551616	Mycobacterium tuberculosis 7056-06	26686880,26116186			S		S				S	S	S
1773.3223	ERR551771	Mycobacterium tuberculosis 706-05	26686880,26116186	S	S	S		R				S	R	R
1773.3224	ERR551841	Mycobacterium tuberculosis 7068-05	26686880,26116186			S		S				S	S	R
1773.3225	ERR551279	Mycobacterium tuberculosis 7093-09	26686880,26116186			S		S				S	S	S
1773.3226	ERR552868	Mycobacterium tuberculosis 7093-11	26686880,26116186			S		S				S	S	S
1773.3227	ERR551504	Mycobacterium tuberculosis 7106-08	26686880,26116186			S		S				S	S	S
1773.3228	ERR552428	Mycobacterium tuberculosis 71-09	26686880,26116186			S		S				S	S	S
1773.3229	ERR551822	Mycobacterium tuberculosis 711-05	26686880,26116186	S	S	R		R				S	R	R
1773.323	ERR551879	Mycobacterium tuberculosis 1232-02	25599400			S		S				S	S	S
1773.3230	ERR552781	Mycobacterium tuberculosis 7113-11	26686880,26116186			S		S				S	S	S
1773.3231	ERR552418	Mycobacterium tuberculosis 712-05	26686880,26116186	R	R	R		R				S	R	R
1773.3232	ERR550620	Mycobacterium tuberculosis 7126-08	26686880,26116186			S		S				S	S	S
1773.3233	ERR552819	Mycobacterium tuberculosis 713-05	26686880,26116186	R	R	S		R				R	R	R
1773.3234	ERR552770	Mycobacterium tuberculosis 7132-05	26686880,26116186			S		S				S	S	S
1773.3235	ERR550950	Mycobacterium tuberculosis 7137-01	26686880,26116186			R		R				S	R	R
1773.3236	ERR551259	Mycobacterium tuberculosis 714-05	26686880,26116186	S	S	R		R				S	R	R
1773.3237	ERR551526	Mycobacterium tuberculosis 715-10	26686880,26116186			S		S				S	S	S
1773.3238	ERR551245	Mycobacterium tuberculosis 718-10	26686880,26116186			S		S				S	S	S
1773.3239	ERR553171	Mycobacterium tuberculosis 7194-05	26686880,26116186			S		S				S	S	S
1773.324	ERR551854,ERR551855	Mycobacterium tuberculosis 4296-09	25599400			S		S					S	S
1773.3240	ERR553066	Mycobacterium tuberculosis 7195-05	26686880,26116186			S		S				S	S	S
1773.3241	ERR553049	Mycobacterium tuberculosis 7204-12	26686880,26116186			S		S				S	S	S
1773.3242	ERR551340	Mycobacterium tuberculosis 7205-12	26686880,26116186			S		S				S	S	S
1773.3243	ERR550618	Mycobacterium tuberculosis 7206-12	26686880,26116186			S		S				S	S	S
1773.3244	ERR551103	Mycobacterium tuberculosis 7207-12	26686880,26116186			S		S				S	S	S
1773.3245	ERR551898	Mycobacterium tuberculosis 724-11	26686880,26116186			S		S				S	S	S
1773.3246	ERR551931	Mycobacterium tuberculosis 7258-06	26686880,26116186			S		S				S	S	S
1773.3247	ERR552656	Mycobacterium tuberculosis 7297-05	26686880,26116186			S		S				S	S	S
1773.3248	ERR553276	Mycobacterium tuberculosis 7301-08	26686880,26116186			S		S				S	S	S
1773.3249	ERR552508	Mycobacterium tuberculosis 733-10	26686880,26116186			S		S				S	S	S
1773.325	ERR551821,ERR551822	Mycobacterium tuberculosis 711-05	25599400	S	S	R		R			S	S	R	R
1773.3250	ERR552705	Mycobacterium tuberculosis 7333-07	26686880,26116186			S		S				S	S	S
1773.3251	ERR551143	Mycobacterium tuberculosis 7334-07	26686880,26116186			S		S				S	S	S
1773.3252	ERR550768	Mycobacterium tuberculosis 7342-12	26686880,26116186			S		S				S	S	R
1773.3253	ERR552514	Mycobacterium tuberculosis 7349-05	26686880,26116186			R		R				R	R	R
1773.3254	ERR553381	Mycobacterium tuberculosis 7350-09	26686880,26116186			S		S				S	S	S
1773.3255	ERR553262	Mycobacterium tuberculosis 735-10	26686880,26116186			S		S				S	S	S
1773.3256	ERR551442	Mycobacterium tuberculosis 7369-06	26686880,26116186			S		S				S	S	S
1773.3257	ERR551522	Mycobacterium tuberculosis 7376-09	26686880,26116186			S		S				S	S	S
1773.3258	ERR550856	Mycobacterium tuberculosis 7387-09	26686880,26116186			S		S				S	S	S
1773.3259	ERR551300	Mycobacterium tuberculosis 7417-12	26686880,26116186			S		S				S	S	S
1773.326	ERR551804,ERR551805,ERR551806	Mycobacterium tuberculosis 7942-05	25599400	S	S	R		R			S	R	R	R
1773.3260	ERR552374	Mycobacterium tuberculosis 7426-01	26686880,26116186			S		R				R	R	R
1773.3261	ERR552299	Mycobacterium tuberculosis 7438-11	26686880,26116186			S		S				S	S	S
1773.3262	ERR550805	Mycobacterium tuberculosis 7440-08	26686880,26116186			S		S				S	S	S
1773.3263	ERR550759	Mycobacterium tuberculosis 7440-11	26686880,26116186			S		S				S	S	S
1773.3264	ERR551518	Mycobacterium tuberculosis 7445-09	26686880,26116186			S		S				S	S	S
1773.3265	ERR550676	Mycobacterium tuberculosis 7467-01	26686880,26116186			R		R				S	R	R
1773.3266	ERR551100	Mycobacterium tuberculosis 7468-01	26686880,26116186			S		R				S	R	R
1773.3267	ERR552805	Mycobacterium tuberculosis 7507-05	26686880,26116186			S		S				S	S	S
1773.3268	ERR552663	Mycobacterium tuberculosis 7542-12	26686880,26116186			S		S				S	S	S
1773.3269	ERR553149	Mycobacterium tuberculosis 7570-05	26686880,26116186			S		S				S	S	S
1773.327	ERR551772,ERR551773	Mycobacterium tuberculosis 4461-02	25599400			R		R				S	R	R
1773.3270	ERR550951	Mycobacterium tuberculosis 7573-10	26686880,26116186			S		S				S	S	S
1773.3271	ERR552166	Mycobacterium tuberculosis 7586-11	26686880,26116186			S		S				S	S	S
1773.3272	ERR552218	Mycobacterium tuberculosis 7594-10	26686880,26116186			S		S				S	S	S
1773.3273	ERR552350	Mycobacterium tuberculosis 7595-10	26686880,26116186			S		S				S	S	S
1773.3274	ERR551291	Mycobacterium tuberculosis 760-06	26686880,26116186			S		S				S	S	S
1773.3275	ERR551213	Mycobacterium tuberculosis 7624-05	26686880,26116186			S		S				S	S	S
1773.3276	ERR550695	Mycobacterium tuberculosis 763-08	26686880,26116186			S		S				S	S	S
1773.3277	ERR551936	Mycobacterium tuberculosis 7660-06	26686880,26116186			S		S				S	S	S
1773.3278	ERR550731	Mycobacterium tuberculosis 7661-06	26686880,26116186			S		S				S	S	S
1773.3279	ERR550733	Mycobacterium tuberculosis 7695-01	26686880,26116186			S		R				S	R	R
1773.328	ERR551693,ERR551694	Mycobacterium tuberculosis 1511-02	25599400			S		S				S	S	S
1773.3280	ERR551418	Mycobacterium tuberculosis 7698-01	26686880,26116186			R		R				R	R	R
1773.3281	ERR551834	Mycobacterium tuberculosis 7701-08	26686880,26116186			S		S				S	S	S
1773.3282	ERR552009	Mycobacterium tuberculosis 770-10	26686880,26116186			S		S				S	S	S
1773.3283	ERR551940	Mycobacterium tuberculosis 7768-06	26686880,26116186			S		S				S	S	S
1773.3284	ERR552100	Mycobacterium tuberculosis 7769-06	26686880,26116186			S		S				S	S	S
1773.3285	ERR552944	Mycobacterium tuberculosis 7803-05	26686880,26116186			S		R				S	S	S
1773.3286	ERR551696	Mycobacterium tuberculosis 7816-09	26686880,26116186			S		S				S	S	S
1773.3287	ERR550776	Mycobacterium tuberculosis 7820-05	26686880,26116186			S		S				S	S	S
1773.3288	ERR551260	Mycobacterium tuberculosis 7826-10	26686880,26116186			S		S				S	S	R
1773.3289	ERR550621	Mycobacterium tuberculosis 7828-07	26686880,26116186			S		S				S	S	S
1773.3290	ERR552969	Mycobacterium tuberculosis 7834-10	26686880,26116186			S		S				S	S	S
1773.3291	ERR552443	Mycobacterium tuberculosis 784-02	26686880,26116186			S		R				S	R	R
1773.3292	ERR552600	Mycobacterium tuberculosis 7898-09	26686880,26116186			S		S				S	S	S
1773.3293	ERR551094	Mycobacterium tuberculosis 791-05	26686880,26116186			S		S				S	S	S
1773.3294	ERR551806	Mycobacterium tuberculosis 7942-05	26686880,26116186	S	S	R		R				R	R	R
1773.3295	ERR551510	Mycobacterium tuberculosis 7949-05	26686880,26116186	S	S	R		R					R	R
1773.3296	ERR550897	Mycobacterium tuberculosis 7950-05	26686880,26116186	R	R	S		R				S	R	R
1773.3297	ERR552354	Mycobacterium tuberculosis 7950-10	26686880,26116186			S		S				S	S	S
1773.3298	ERR552734	Mycobacterium tuberculosis 795-02	26686880,26116186			R		R				S	R	R
1773.3299	ERR553394	Mycobacterium tuberculosis 7952-05	26686880,26116186	S	S	R		R				R	R	R
1773.3300	ERR551824	Mycobacterium tuberculosis 7952-07	26686880,26116186			S		S				S	S	S
1773.3301	ERR551133	Mycobacterium tuberculosis 7953-05	26686880,26116186	S	S	R		R				R	R	R
1773.3302	ERR551624	Mycobacterium tuberculosis 7954-05	26686880,26116186	R	R	R		R				S	R	R
1773.3303	ERR552839	Mycobacterium tuberculosis 7956-11	26686880,26116186			S		S				S	S	R
1773.3304	ERR552209	Mycobacterium tuberculosis 7963-11	26686880,26116186			S		S				S	S	S
1773.3305	ERR550737	Mycobacterium tuberculosis 7969-07	26686880,26116186			S		S				S	S	S
1773.3306	ERR551747	Mycobacterium tuberculosis 7992-08	26686880,26116186			S		S				S	S	S
1773.3307	ERR551158	Mycobacterium tuberculosis 8023-12	26686880,26116186			S		S				S	S	S
1773.3308	ERR552291	Mycobacterium tuberculosis 8035-06	26686880,26116186			S		S				S	S	S
1773.3309	ERR550862	Mycobacterium tuberculosis 8038-07	26686880,26116186			S		S				S	S	S
1773.331	ERR551637,ERR551638,ERR551639,ERR551640,ERR551641	Mycobacterium tuberculosis 10735-04	25599400	S	S	R		R			S	S	R	R
1773.3310	ERR550845	Mycobacterium tuberculosis 8039-07	26686880,26116186			S		S				S	S	S
1773.3311	ERR553265	Mycobacterium tuberculosis 8053-05	26686880,26116186			S		S				S	S	S
1773.3312	ERR552615	Mycobacterium tuberculosis 8071-05	26686880,26116186			S		S				S	S	S
1773.3313	ERR552287	Mycobacterium tuberculosis 8088-01	26686880,26116186			R		R				S	R	R
1773.3314	ERR551962	Mycobacterium tuberculosis 8088-07	26686880,26116186			S		R				S	S	R
1773.3315	ERR551985	Mycobacterium tuberculosis 8092-01	26686880,26116186			S		R				S	R	R
1773.3316	ERR552642	Mycobacterium tuberculosis 8096-05	26686880,26116186			S		S				S	S	S
1773.3317	ERR552538	Mycobacterium tuberculosis 8116-09	26686880,26116186			S		S				S	S	S
1773.3318	ERR553061	Mycobacterium tuberculosis 8117-09	26686880,26116186			S		S				R	S	S
1773.3319	ERR552772	Mycobacterium tuberculosis 8119-04	26686880,26116186	S	S	R		R					R	R
1773.332	ERR551636	Mycobacterium tuberculosis 7750-01	25599400			S		S				S	S	R
1773.3320	ERR552604	Mycobacterium tuberculosis 8121-04	26686880,26116186	S	S	S		R				R	R	R
1773.3321	ERR551888	Mycobacterium tuberculosis 8122-04	26686880,26116186	R	R	R		R				R	R	R
1773.3322	ERR551919	Mycobacterium tuberculosis 8123-04	26686880,26116186	R	R	R		R				R	R	R
1773.3323	ERR551600	Mycobacterium tuberculosis 8124-04	26686880,26116186	S	S	R		R				S	R	R
1773.3324	ERR552434	Mycobacterium tuberculosis 8125-04	26686880,26116186	S	S	S		R				S	R	R
1773.3325	ERR552719	Mycobacterium tuberculosis 8127-04	26686880,26116186	S	S	R		R				S	R	R
1773.3326	ERR551668	Mycobacterium tuberculosis 8128-04	26686880,26116186	S	S	S		R				S	R	R
1773.3327	ERR551643	Mycobacterium tuberculosis 8129-04	26686880,26116186	R	R	S		R				S	R	R
1773.3328	ERR551731	Mycobacterium tuberculosis 8130-04	26686880,26116186	S	S	S		R				S	R	R
1773.3329	ERR552677	Mycobacterium tuberculosis 8131-04	26686880,26116186	S	S	S		R				S	R	R
1773.333*	ERR551575	Mycobacterium tuberculosis 3075-05	25599400	R	R	S		R			R	R	R	R
1773.3330	ERR552148	Mycobacterium tuberculosis 8132-04	26686880,26116186	S	S	R		R				R	R	R
1773.3331	ERR551845	Mycobacterium tuberculosis 8133-04	26686880,26116186	S	S	R		R				S	R	R
1773.3332	ERR550656	Mycobacterium tuberculosis 8143-05	26686880,26116186			S		S				S	S	S
1773.3333	ERR550692	Mycobacterium tuberculosis 8160-09	26686880,26116186			S		S				S	S	S
1773.3334	ERR551546	Mycobacterium tuberculosis 8182-10	26686880,26116186			S		S				S	S	S
1773.3335	ERR551007	Mycobacterium tuberculosis 8195-08	26686880,26116186			S		S				S	S	S
1773.3336	ERR552107	Mycobacterium tuberculosis 8196-08	26686880,26116186			S		S				S	S	S
1773.3337	ERR551326	Mycobacterium tuberculosis 8199-08	26686880,26116186			S		S				S	S	S
1773.3338	ERR551152	Mycobacterium tuberculosis 820-10	26686880,26116186			S		S				S	S	S
1773.3339	ERR551576	Mycobacterium tuberculosis 8210-12	26686880,26116186			S		S				S	S	S
1773.334	ERR551572	Mycobacterium tuberculosis 3936-02	25599400			S		S				S	S	S
1773.3340	ERR552324	Mycobacterium tuberculosis 8215-09	26686880,26116186			S		S				S	S	S
1773.3341	ERR895346	Mycobacterium tuberculosis 8224-07	26686880,26116186			S		S				S	S	S
1773.3342	ERR550995	Mycobacterium tuberculosis 8230-07	26686880,26116186			S		S				S	S	S
1773.3343	ERR551373	Mycobacterium tuberculosis 8262-01	26686880,26116186			R		R				S	R	R
1773.3344	ERR550688	Mycobacterium tuberculosis 8267-06	26686880,26116186			S		S				S	S	S
1773.3345	ERR553143	Mycobacterium tuberculosis 8306-06	26686880,26116186			S		S				S	S	S
1773.3346	ERR552336	Mycobacterium tuberculosis 8307-06	26686880,26116186			S		S				S	S	S
1773.3347	ERR551999	Mycobacterium tuberculosis 8308-06	26686880,26116186			S		S				S	S	S
1773.3348	ERR551115	Mycobacterium tuberculosis 8313-08	26686880,26116186			S		S				S	S	S
1773.3349	ERR553232	Mycobacterium tuberculosis 8332-09	26686880,26116186			S		R				S	S	S
1773.335	ERR551556,ERR551557,ERR551558	Mycobacterium tuberculosis 2389-05	25599400	S	S	R		R			S	S	R	R
1773.3350	ERR551564	Mycobacterium tuberculosis 8360-08	26686880,26116186			S		S				S	S	S
1773.3351	ERR553299	Mycobacterium tuberculosis 8366-05	26686880,26116186			S		S				S	S	S
1773.3352	ERR552661	Mycobacterium tuberculosis 8404-01	26686880,26116186			R		R				R	R	R
1773.3353	ERR551191	Mycobacterium tuberculosis 8404-08	26686880,26116186			S		S				R	S	S
1773.3354	ERR552699	Mycobacterium tuberculosis 84-06	26686880,26116186			S		S				S	S	S
1773.3355	ERR552794	Mycobacterium tuberculosis 8435-05	26686880,26116186	S	S	R		R				R	R	R
1773.3356	ERR552342	Mycobacterium tuberculosis 8407-01	26686880,26116186			S		R				S	R	R
1773.3357	ERR551321	Mycobacterium tuberculosis 8439-05	26686880,26116186	S	S	R		R				R	R	R
1773.3358	ERR550744	Mycobacterium tuberculosis 8440-05	26686880,26116186	S	S	R		R				R	R	R
1773.3359	ERR550669	Mycobacterium tuberculosis 8446-05	26686880,26116186	R	R	R		R				R	R	R
1773.336	ERR551554	Mycobacterium tuberculosis 4769-05	25599400			R		R					R	R
1773.3360	ERR551211	Mycobacterium tuberculosis 8447-05	26686880,26116186	S	S	R		R				R	R	R
1773.3361	ERR550779	Mycobacterium tuberculosis 8455-05	26686880,26116186	S	S	R		R				R	R	R
1773.3362	ERR550990	Mycobacterium tuberculosis 8456-05	26686880,26116186	R	R	R		R				R	R	R
1773.3363	ERR552532	Mycobacterium tuberculosis 8457-05	26686880,26116186	S	S	R		R				R	R	R
1773.3364	ERR551971	Mycobacterium tuberculosis 8465-12	26686880,26116186			S		S				S	S	S
1773.3365	ERR550635	Mycobacterium tuberculosis 8480-07	26686880,26116186			S		S				S	S	S
1773.3366	ERR552946	Mycobacterium tuberculosis 8487-05	26686880,26116186			S		S				S	S	S
1773.3367	ERR550853	Mycobacterium tuberculosis 8506-06	26686880,26116186			S		R				S	S	R
1773.3368	ERR553175	Mycobacterium tuberculosis 8515-12	26686880,26116186			S		S				S	S	S
1773.3369	ERR550817	Mycobacterium tuberculosis 8516-12	26686880,26116186			S		S				S	S	S
1773.337	ERR551548,ERR551549	Mycobacterium tuberculosis 5250-07	25599400	S	S	R		R			S	R	R	R
1773.3370	ERR551312	Mycobacterium tuberculosis 852-07	26686880,26116186			S		S				S	S	S
1773.3371	ERR551119	Mycobacterium tuberculosis 853-06	26686880,26116186			S		S				S	S	S
1773.3372	ERR550708	Mycobacterium tuberculosis 8586-05	26686880,26116186			S		S				S	S	S
1773.3373	ERR551873	Mycobacterium tuberculosis 8591-06	26686880,26116186			S		S				S	S	S
1773.3374	ERR551871	Mycobacterium tuberculosis 8634-08	26686880,26116186			S		S				S	S	S
1773.3375	ERR552851	Mycobacterium tuberculosis 8635-08	26686880,26116186			S		S				S	S	S
1773.3376	ERR551798	Mycobacterium tuberculosis 8644-04	26686880,26116186	S	S	S		R				S	R	R
1773.3377	ERR550749	Mycobacterium tuberculosis 8645-04	26686880,26116186	S	S	S		R				R	R	R
1773.3378	ERR550842	Mycobacterium tuberculosis 8647-01	26686880,26116186			R		R				S	R	R
1773.3379	ERR551437	Mycobacterium tuberculosis 8647-04	26686880,26116186	S	S	S		R				S	R	R
1773.338	ERR551519,ERR551520	Mycobacterium tuberculosis 4484-07	25599400			S		S				S	S	S
1773.3380	ERR551378	Mycobacterium tuberculosis 8648-04	26686880,26116186	S	S	S		R				S	R	R
1773.3381	ERR550649	Mycobacterium tuberculosis 8649-04	26686880,26116186	S	S	R		R				S	R	R
1773.3382	ERR553192	Mycobacterium tuberculosis 8650-04	26686880,26116186	S	S	S		R				S	R	R
1773.3383	ERR551532	Mycobacterium tuberculosis 8650-11	26686880,26116186			S		S				S	S	S
1773.3384	ERR551649	Mycobacterium tuberculosis 8651-04	26686880,26116186	R	R	S		R				S	R	R
1773.3385	ERR552632	Mycobacterium tuberculosis 8652-04	26686880,26116186	R	R	R		R				S	R	R
1773.3386	ERR553086	Mycobacterium tuberculosis 8654-06	26686880,26116186			S		S				S	S	S
1773.3387	ERR552033	Mycobacterium tuberculosis 8655-04	26686880,26116186	S	S	S		R				S	R	R
1773.3388	ERR553184	Mycobacterium tuberculosis 8658-01	26686880,26116186			R		R				R	R	R
1773.3389	ERR551996	Mycobacterium tuberculosis 8658-04	26686880,26116186	R	R	R		R				R	R	R
1773.339	ERR551494	Mycobacterium tuberculosis 2488-02	25599400			S		R				R	R	R
1773.3390	ERR550707	Mycobacterium tuberculosis 8659-01	26686880,26116186			R		R				S	R	R
1773.3391	ERR551432	Mycobacterium tuberculosis 8659-04	26686880,26116186	S	S	S		R				S	R	R
1773.3392	ERR551109	Mycobacterium tuberculosis 8660-04	26686880,26116186	S	S	S		R				S	R	R
1773.3393	ERR551745	Mycobacterium tuberculosis 8661-04	26686880,26116186	S	S	S		R				S	R	R
1773.3394	ERR552068	Mycobacterium tuberculosis 8662-04	26686880,26116186	S	S	S		R				S	R	R
1773.3395	ERR552190	Mycobacterium tuberculosis 8662-05	26686880,26116186			S		S				S	S	R
1773.3396	ERR551385	Mycobacterium tuberculosis 8664-04	26686880,26116186	S	S	S		R				S	R	R
1773.3397	ERR551020	Mycobacterium tuberculosis 8666-04	26686880,26116186	S	S	R		R				S	R	R
1773.3398	ERR551465	Mycobacterium tuberculosis 8668-04	26686880,26116186	S	S	S		R				R	R	R
1773.3399	ERR552842	Mycobacterium tuberculosis 8669-04	26686880,26116186	S	S	R		R				S	R	R
1773.340	ERR551411,ERR551412	Mycobacterium tuberculosis 4730-03	25599400			R		R				S	R	R
1773.3400	ERR550771	Mycobacterium tuberculosis 8671-04	26686880,26116186	R	R	S		R				R	R	R
1773.3401	ERR552595	Mycobacterium tuberculosis 8681-07	26686880,26116186			S		S				S	S	S
1773.3402	ERR551198	Mycobacterium tuberculosis 8688-09	26686880,26116186			S		S				S	S	S
1773.3403	ERR551061	Mycobacterium tuberculosis 8745-06	26686880,26116186			S		S				S	S	S
1773.3404	ERR551009	Mycobacterium tuberculosis 8767-06	26686880,26116186			S		S				R	S	S
1773.3405	ERR551058	Mycobacterium tuberculosis 8768-06	26686880,26116186			S		S				S	S	S
1773.3406	ERR551796	Mycobacterium tuberculosis 8769-11	26686880,26116186			S		S				S	S	S
1773.3407	ERR552153	Mycobacterium tuberculosis 8779-06	26686880,26116186			S		S				S	S	S
1773.3408	ERR550943	Mycobacterium tuberculosis 8844-10	26686880,26116186			S		S				S	S	S
1773.3409	ERR552156	Mycobacterium tuberculosis 8846-11	26686880,26116186			S		S				S	S	S
1773.341	ERR551369,ERR551370	Mycobacterium tuberculosis R04-0039	25599400			S		S				S	S
1773.3410	ERR553327	Mycobacterium tuberculosis 8847-11	26686880,26116186			S		S				S	S	S
1773.3411	ERR551708	Mycobacterium tuberculosis 8869-01	26686880,26116186			R		R				S	R	R
1773.3412	ERR551129	Mycobacterium tuberculosis 8871-01	26686880,26116186			R		R				S	R	R
1773.3413	ERR551052	Mycobacterium tuberculosis 8874-01	26686880,26116186			R		R				S	R	R
1773.3414	ERR552750	Mycobacterium tuberculosis 8896-11	26686880,26116186			S		S				S	S	S
1773.3415	ERR552674	Mycobacterium tuberculosis 8912-09	26686880,26116186			S		S				S	S	S
1773.3416	ERR552229	Mycobacterium tuberculosis 8917-07	26686880,26116186			S		S				S	S	S
1773.3417	ERR551165	Mycobacterium tuberculosis 8918-07	26686880,26116186			S		S				S	S	S
1773.3418	ERR553167	Mycobacterium tuberculosis 8919-07	26686880,26116186			S		S				S	S	S
1773.3419	ERR553034	Mycobacterium tuberculosis 8926-05	26686880,26116186			S		S				S	S	S
1773.342	ERR551360,ERR551361,ERR551362	Mycobacterium tuberculosis 3811-05	25599400	S	S	R		R			S	R	R	R
1773.3420	ERR550801	Mycobacterium tuberculosis 8927-06	26686880,26116186			S		S				S	S	S
1773.3421	ERR551860	Mycobacterium tuberculosis 8941-07	26686880,26116186			S		R				S	S	R
1773.3422	ERR551348	Mycobacterium tuberculosis 8961-05	26686880,26116186			S		S				S	S	S
1773.3423	ERR553309	Mycobacterium tuberculosis 8962-06	26686880,26116186			S		S				S	S	S
1773.3424	ERR552826	Mycobacterium tuberculosis 8998-11	26686880,26116186			S		S				S	S	S
1773.3425	ERR552072	Mycobacterium tuberculosis 9000-10	26686880,26116186			S		S				S	S	S
1773.3426	ERR550672	Mycobacterium tuberculosis 9002-06	26686880,26116186			S		S				S	S	S
1773.3427	ERR552999	Mycobacterium tuberculosis 9003-06	26686880,26116186			S		S				S	S	S
1773.3428	ERR552401	Mycobacterium tuberculosis 9045-05	26686880,26116186	S	S	R		R				R	R	R
1773.3429	ERR552358	Mycobacterium tuberculosis 9048-05	26686880,26116186	R	S	R		R				S	R	R
1773.343	ERR551311	Mycobacterium tuberculosis 5712-95	25599400			S		R				S	R	R
1773.3430	ERR550664	Mycobacterium tuberculosis 9050-05	26686880,26116186	S	S	R		R				R	R	R
1773.3431	ERR551945	Mycobacterium tuberculosis 9052-05	26686880,26116186	S	S	R		R				R	R	R
1773.3432	ERR550683	Mycobacterium tuberculosis 9053-05	26686880,26116186	R	R	R		R				R	R	R
1773.3433	ERR552739	Mycobacterium tuberculosis 9054-05	26686880,26116186	S	S	S		R				S	R	R
1773.3434	ERR551353	Mycobacterium tuberculosis 9059-05	26686880,26116186	S	S	R		R				R	R	R
1773.3435	ERR550722	Mycobacterium tuberculosis 9059-12	26686880,26116186			S		S				S	S	S
1773.3436	ERR552258	Mycobacterium tuberculosis 9060-05	26686880,26116186	S	S	R		R				R	R	R
1773.3437	ERR553198	Mycobacterium tuberculosis 9064-05	26686880,26116186	S	S	R		R				S	R	R
1773.3438	ERR550763	Mycobacterium tuberculosis 9096-01	26686880,26116186			R		R				S	R	R
1773.3439	ERR551447	Mycobacterium tuberculosis 9097-09	26686880,26116186			S		S				S	S	S
1773.344	ERR551304,ERR551305,ERR551306,ERR551307,ERR551308	Mycobacterium tuberculosis 1312-05	25599400	S	S	R		R			S	R	R	R
1773.3440	ERR553135	Mycobacterium tuberculosis 9133-09	26686880,26116186			S		S				S	S	S
1773.3441	ERR552644	Mycobacterium tuberculosis 9148-11	26686880,26116186			S		S				S	S	S
1773.3442	ERR552756	Mycobacterium tuberculosis 9150-05	26686880,26116186			S		S				S	S	S
1773.3443	ERR551366	Mycobacterium tuberculosis 9165-12	26686880,26116186			S		R				S	R	R
1773.3444	ERR552649	Mycobacterium tuberculosis 9167-12	26686880,26116186			S		S				S	S	S
1773.3445	ERR553267	Mycobacterium tuberculosis 9171-08	26686880,26116186			S		S				S	S	S
1773.3446	ERR551762	Mycobacterium tuberculosis 9179-05	26686880,26116186			S		S				S	S	S
1773.3447	ERR552713	Mycobacterium tuberculosis 9211-06	26686880,26116186			S		S				S	S	S
1773.3448	ERR552539	Mycobacterium tuberculosis 925-08	26686880,26116186			S		R				S	S	S
1773.3449	ERR552180	Mycobacterium tuberculosis 9254-06	26686880,26116186			S		S				S	S	S
1773.345	ERR551292,ERR551293	Mycobacterium tuberculosis 9829-08	25599400			S		R				S	S	S
1773.3450	ERR551864	Mycobacterium tuberculosis 9265-08	26686880,26116186			S		S				S	S	S
1773.3451	ERR553259	Mycobacterium tuberculosis 9293-07	26686880,26116186			S		S				S	S	S
1773.3452	ERR552744	Mycobacterium tuberculosis 9293-11	26686880,26116186			S		S				S	S	S
1773.3453	ERR553390	Mycobacterium tuberculosis 9294-11	26686880,26116186			S		S				S	S	S
1773.3454	ERR550673	Mycobacterium tuberculosis 9295-12	26686880,26116186			S		S				S	S	R
1773.3455	ERR551503	Mycobacterium tuberculosis 9296-06	26686880,26116186			S		S				S	S	S
1773.3456	ERR552716	Mycobacterium tuberculosis 9296-07	26686880,26116186			S		S				S	S	S
1773.3457	ERR551658	Mycobacterium tuberculosis 9296-10	26686880,26116186			S		S				S	S	S
1773.3458	ERR550810	Mycobacterium tuberculosis 9297-07	26686880,26116186			S		S				S	S	S
1773.3459	ERR552762	Mycobacterium tuberculosis 9300-07	26686880,26116186			S		S				S	S	S
1773.346	ERR551225,ERR551226,ERR551227,ERR551228	Mycobacterium tuberculosis 3435-06	25599400			S		S				S	S	S
1773.3460	ERR550844	Mycobacterium tuberculosis 9322-08	26686880,26116186			S		S				S	S	S
1773.3461	ERR550662	Mycobacterium tuberculosis 9337-09	26686880,26116186			S		S				S	S	S
1773.3462	ERR550965	Mycobacterium tuberculosis 9342-11	26686880,26116186			S		S				S	S	S
1773.3463	ERR552837	Mycobacterium tuberculosis 936-05	26686880,26116186			S		S				S	S	S
1773.3464	ERR550991	Mycobacterium tuberculosis 9368-08	26686880,26116186			S		S				S	S	S
1773.3465	ERR552541	Mycobacterium tuberculosis 9382-07	26686880,26116186			S		S				S	S	S
1773.3466	ERR551482	Mycobacterium tuberculosis 9385-08	26686880,26116186			S		S				S	S	S
1773.3467	ERR553091	Mycobacterium tuberculosis 9385-12	26686880,26116186			S		S				S	S	S
1773.3468	ERR551818	Mycobacterium tuberculosis 9407-10	26686880,26116186			S		S				S	S	S
1773.3469	ERR552205	Mycobacterium tuberculosis 9424-08	26686880,26116186			S		S				S	S	S
1773.347*	ERR551214	Mycobacterium tuberculosis 967-02	25599400			S		R				S	S	S
1773.3470	ERR551297	Mycobacterium tuberculosis 9426-11	26686880,26116186			S		S				S	S	S
1773.3471	ERR551565	Mycobacterium tuberculosis 9489-08	26686880,26116186			S		S				S	S	S
1773.3472	ERR552803	Mycobacterium tuberculosis 9504-10	26686880,26116186			S		S				S	S	S
1773.3473	ERR551872	Mycobacterium tuberculosis 9524-07	26686880,26116186			S		S				S	S	S
1773.3474	ERR552476	Mycobacterium tuberculosis 9528-08	26686880,26116186			S		S				S	S	S
1773.3475	ERR553102	Mycobacterium tuberculosis 9538-11	26686880,26116186			S		S				S	S	S
1773.3476	ERR552298	Mycobacterium tuberculosis 9546-01	26686880,26116186			S		R				S	R	R
1773.3477	ERR552741	Mycobacterium tuberculosis 9549-01	26686880,26116186			R		R				S	R	R
1773.3478	ERR552112	Mycobacterium tuberculosis 9553-01	26686880,26116186			R		R				S	R	R
1773.3479	ERR551992	Mycobacterium tuberculosis 9556-08	26686880,26116186			S		S				S	S	S
1773.348	ERR551212	Mycobacterium tuberculosis 9847-95	25599400			R		R				R	R	R
1773.3480	ERR552390	Mycobacterium tuberculosis 9559-01	26686880,26116186			R		R				R	R	R
1773.3481	ERR552956	Mycobacterium tuberculosis 9560-01	26686880,26116186			R		R				R	R	R
1773.3482	ERR553311	Mycobacterium tuberculosis 9580-10	26686880,26116186			S		S				S	S	S
1773.3483	ERR550910	Mycobacterium tuberculosis 9589-07	26686880,26116186			S		S				S	S	S
1773.3484	ERR552203	Mycobacterium tuberculosis 9598-07	26686880,26116186			S		S				S	S	S
1773.3485	ERR552524	Mycobacterium tuberculosis 9604-08	26686880,26116186			S		S				S	S	S
1773.3486	ERR552995	Mycobacterium tuberculosis 961-07	26686880,26116186			S		S				S	S	S
1773.3487	ERR551042	Mycobacterium tuberculosis 9670-11	26686880,26116186			S		S				S	S	S
1773.3488	ERR553193	Mycobacterium tuberculosis 9677-10	26686880,26116186			S		S				S	S	S
1773.3489	ERR552270	Mycobacterium tuberculosis 9681-11	26686880,26116186			S		S				S	S	S
1773.349	ERR551201,ERR551202,ERR551203	Mycobacterium tuberculosis 49-02	25599400			S		S				S	S	S
1773.3490	ERR551221	Mycobacterium tuberculosis 9688-04	26686880,26116186	R	R	R		R				S	R	R
1773.3491	ERR553247	Mycobacterium tuberculosis 9689-04	26686880,26116186	S	S	S		R				S	R	R
1773.3492	ERR551142	Mycobacterium tuberculosis 9690-04	26686880,26116186	S	S	S		R				R	R	R
1773.3493	ERR551592	Mycobacterium tuberculosis 9691-04	26686880,26116186	S	S	R		R				R	R	R
1773.3494	ERR551516	Mycobacterium tuberculosis 9694-04	26686880,26116186	S	S	S		R				S	R	R
1773.3495	ERR552580	Mycobacterium tuberculosis 9700-04	26686880,26116186	S	S	S		R				S	R	R
1773.3496	ERR550809	Mycobacterium tuberculosis 9702-04	26686880,26116186	R	R	R		R				S	R	R
1773.3497	ERR551635	Mycobacterium tuberculosis 9703-04	26686880,26116186	S	S	S		R				S	R	R
1773.3498	ERR550956	Mycobacterium tuberculosis 9707-12	26686880,26116186			S		S				S	S	R
1773.3499	ERR552810	Mycobacterium tuberculosis 9708-05	26686880,26116186			S		S				S	S	S
1773.3500	ERR551559	Mycobacterium tuberculosis 9716-11	26686880,26116186			S		S				S	S	S
1773.3501	ERR551127	Mycobacterium tuberculosis 9750-07	26686880,26116186			S		S				S	S	S
1773.3502	ERR550717	Mycobacterium tuberculosis 9755-11	26686880,26116186			S		S				S	S	S
1773.3503	ERR552860	Mycobacterium tuberculosis 9798-07	26686880,26116186			S		S				S	S	S
1773.3504	ERR551604	Mycobacterium tuberculosis 9825-01	26686880,26116186			R		R				S	R	R
1773.3505	ERR551365	Mycobacterium tuberculosis 9827-08	26686880,26116186			S		S				S	S	S
1773.3506	ERR552102	Mycobacterium tuberculosis 9828-01	26686880,26116186			R		R				S	R	R
1773.3507	ERR551293	Mycobacterium tuberculosis 9829-08	26686880,26116186			S		R				S	S	S
1773.3508	ERR551889	Mycobacterium tuberculosis 9840-06	26686880,26116186			S		S				S	S	S
1773.3509	ERR553308	Mycobacterium tuberculosis 984-08	26686880,26116186			S		S				S	S	S
1773.351	ERR551167,ERR551168	Mycobacterium tuberculosis 8886-01	25599400			R		R				S	S	R
1773.3510	ERR553339	Mycobacterium tuberculosis 9870-09	26686880,26116186			S		S				S	S	S
1773.3511	ERR553113	Mycobacterium tuberculosis 987-07	26686880,26116186			S		R				S	S	S
1773.3512	ERR552584	Mycobacterium tuberculosis 987-08	26686880,26116186			S		S				S	S	S
1773.3513	ERR551954	Mycobacterium tuberculosis 9893-07	26686880,26116186			S		S				S	S	S
1773.3514	ERR551224	Mycobacterium tuberculosis 9894-10	26686880,26116186			S		S				S	S	S
1773.3515	ERR553388	Mycobacterium tuberculosis 9921-09	26686880,26116186			S		S				S	S	S
1773.3516	ERR553249	Mycobacterium tuberculosis 9921-12	26686880,26116186			S		S				S	S	S
1773.3517	ERR552202	Mycobacterium tuberculosis 9952-07	26686880,26116186			S		S				S	S	S
1773.3518	ERR552110	Mycobacterium tuberculosis 9965-07	26686880,26116186			S		S				S	S	S
1773.3519	ERR551290	Mycobacterium tuberculosis 9966-05	26686880,26116186	S	S	R		R				R	R	R
1773.352	ERR551159	Mycobacterium tuberculosis 679-04	25599400	S	S	S		R			S	R	R	R
1773.3520	ERR552419	Mycobacterium tuberculosis 997-10	26686880,26116186			S		S				S	S	R
1773.3521	ERR552441	Mycobacterium tuberculosis 9972-05	26686880,26116186	S	S	R		R				R	R	R
1773.3522	ERR550812	Mycobacterium tuberculosis 9973-05	26686880,26116186	S	S	R		R				R	R	R
1773.3523	ERR551701	Mycobacterium tuberculosis 9974-05	26686880,26116186	S	S	R		R				R	R	R
1773.3524	ERR552933	Mycobacterium tuberculosis 9975-05	26686880,26116186	R	R	R		R				R	R	R
1773.3525	ERR552937	Mycobacterium tuberculosis 9976-05	26686880,26116186	R	R	R		R				S	R	R
1773.3526	ERR552517	Mycobacterium tuberculosis 9977-05	26686880,26116186	S	S	R		R				R	R	R
1773.3527	ERR551611	Mycobacterium tuberculosis 9978-05	26686880,26116186	S	S	R		R				R	R	R
1773.3528	ERR552774	Mycobacterium tuberculosis 9979-05	26686880,26116186	R	R	S		R				R	R	R
1773.3529	ERR551145	Mycobacterium tuberculosis 9980-05	26686880,26116186	S	S	R		R				R	R	R
1773.3530	ERR551430	Mycobacterium tuberculosis 9982-05	26686880,26116186	S	S	R		R				R	R	R
1773.3531	ERR552483	Mycobacterium tuberculosis 999-12	26686880,26116186			S		S				S	S	S
1773.3532	ERR038254	Mycobacterium tuberculosis C00003746	26686880,26116186	S	S	S		S				S	S	S
1773.3533	ERR038255	Mycobacterium tuberculosis C00003747	26686880,26116186			S		S				S	S	S
1773.3534	ERR038256	Mycobacterium tuberculosis C00003748	26686880,26116186			S		S				S	S
1773.3535	ERR038257	Mycobacterium tuberculosis C00003749	26686880,26116186			S		S				S	S
1773.3536	ERR038258	Mycobacterium tuberculosis C00003750	26686880,26116186			S		S				S	S
1773.3537	ERR038259	Mycobacterium tuberculosis C00003751	26686880,26116186			S		S				S	S
1773.3538	ERR038260	Mycobacterium tuberculosis C00003752	26686880,26116186			S		S				S	S
1773.3539	ERR038261	Mycobacterium tuberculosis C00003753	26686880,26116186			S		S				S	S
1773.354	ERR551090	Mycobacterium tuberculosis 3297-06	25599400	S	S	R		R			S	S	R	R
1773.3540	ERR038262	Mycobacterium tuberculosis C00003754	26686880,26116186			S		S				S	S
1773.3541	ERR038263	Mycobacterium tuberculosis C00003755	26686880,26116186			S		S				S	S
1773.3542	ERR038264	Mycobacterium tuberculosis C00003756	26686880,26116186			S		S				S	S
1773.3543	ERR038265	Mycobacterium tuberculosis C00003757	26686880,26116186			S		S				S	S
1773.3544	ERR038266	Mycobacterium tuberculosis C00003758	26686880,26116186	S		S		S				S	S	S
1773.3545	SRR2100066	Mycobacterium tuberculosis C00003759	26686880,26116186			S		S				S	S
1773.3546	ERR038269	Mycobacterium tuberculosis C00003761	26686880,26116186			S		S				S	S
1773.3547	ERR038270	Mycobacterium tuberculosis C00003762	26686880,26116186			S		S				S	S
1773.3548	ERR038271	Mycobacterium tuberculosis C00003763	26686880,26116186			S		S				S	S
1773.3549	ERR038272	Mycobacterium tuberculosis C00003764	26686880,26116186			S		S				S	S
1773.355	ERR551086	Mycobacterium tuberculosis 575-03	25599400			S		S				S	S	S
1773.3550	ERR038273	Mycobacterium tuberculosis C00003765	26686880,26116186			S		S				S	S
1773.3551	ERR038274	Mycobacterium tuberculosis C00003766	26686880,26116186			S		S				S	S	S
1773.3552	ERR038275	Mycobacterium tuberculosis C00003767	26686880,26116186			S		S				S	S
1773.3553	ERR038276	Mycobacterium tuberculosis C00003768	26686880,26116186			S		S				S	S
1773.3554	ERR038277	Mycobacterium tuberculosis C00003769	26686880,26116186			S		S				S	S
1773.3555	ERR038278	Mycobacterium tuberculosis C00003770	26686880,26116186			S		S				S	S
1773.3556	ERR038279	Mycobacterium tuberculosis C00003771	26686880,26116186			S		S				S	S
1773.3557	ERR038280	Mycobacterium tuberculosis C00003772	26686880,26116186			S		S				S	S
1773.3558	ERR038281	Mycobacterium tuberculosis C00003773	26686880,26116186			S		S				S	S
1773.3559	ERR038282	Mycobacterium tuberculosis C00003774	26686880,26116186			S		S				S	S
1773.356	ERR551079	Mycobacterium tuberculosis 4688-09	25599400			S		S					S	S
1773.3560	ERR038283	Mycobacterium tuberculosis C00003775	26686880,26116186			S		S				S	S
1773.3561	ERR038284	Mycobacterium tuberculosis C00003776	26686880,26116186			S		S				S	S
1773.3562	ERR038285	Mycobacterium tuberculosis C00003777	26686880,26116186			S		S				S	S
1773.3563	ERR038286	Mycobacterium tuberculosis C00003778	26686880,26116186			S		S				S	S
1773.3564	ERR038287	Mycobacterium tuberculosis C00003779	26686880,26116186			S		S				S	S
1773.3565	ERR038288	Mycobacterium tuberculosis C00003780	26686880,26116186			S		S				S	S
1773.3566	ERR038290	Mycobacterium tuberculosis C00003782	26686880,26116186			S		S				S	S
1773.3567	ERR038291	Mycobacterium tuberculosis C00003783	26686880,26116186			S		S				S	S
1773.3568	ERR038292	Mycobacterium tuberculosis C00003784	26686880,26116186			S		S				S	S
1773.3569	ERR038293	Mycobacterium tuberculosis C00003785	26686880,26116186			S		S				S	S
1773.357	ERR551071	Mycobacterium tuberculosis 4703-09	25599400			S		S					S	S
1773.3570	ERR038294	Mycobacterium tuberculosis C00003786	26686880,26116186	S	S	S		S		S		S	S	S
1773.3571	ERR038295	Mycobacterium tuberculosis C00003787	26686880,26116186			S		S				S	S
1773.3572	ERR038296	Mycobacterium tuberculosis C00003788	26686880,26116186			S		S				S	S
1773.3573	ERR038298	Mycobacterium tuberculosis C00003790	26686880,26116186			S		S				S	S
1773.3574	ERR038299	Mycobacterium tuberculosis C00003791	26686880,26116186			S		S				S	S
1773.3575	ERR038300	Mycobacterium tuberculosis C00003792	26686880,26116186			S		S				S	S
1773.3576	ERR039323	Mycobacterium tuberculosis C00003793	26686880,26116186			S		S				S	S	S
1773.3577	ERR039324	Mycobacterium tuberculosis C00003794	26686880,26116186			S		S				S	S	S
1773.3578	ERR039325	Mycobacterium tuberculosis C00003795	26686880,26116186			S		S				S	S
1773.3579	ERR039326	Mycobacterium tuberculosis C00003796	26686880,26116186			S		S				S	S
1773.358	ERR551006,ERR551007	Mycobacterium tuberculosis 8195-08	25599400			S		S				S	S	S
1773.3580	ERR039327	Mycobacterium tuberculosis C00003797	26686880,26116186			S		S				S	S
1773.3581	ERR039328	Mycobacterium tuberculosis C00003798	26686880,26116186			S		S				S	S
1773.3582	ERR039329	Mycobacterium tuberculosis C00003799	26686880,26116186			S		S				S	S
1773.3583	ERR039330	Mycobacterium tuberculosis C00003800	26686880,26116186			S		S				S	S
1773.3584	ERR039331	Mycobacterium tuberculosis C00003801	26686880,26116186			S		S				S	S
1773.3585	ERR039332	Mycobacterium tuberculosis C00003802	26686880,26116186			S		S				S	S
1773.3586	ERR039333	Mycobacterium tuberculosis C00003803	26686880,26116186			S		S				S	S
1773.3587	ERR039334	Mycobacterium tuberculosis C00003804	26686880,26116186			S		S				S	S
1773.3588	ERR039335	Mycobacterium tuberculosis C00003805	26686880,26116186			S		S				S	S	S
1773.3589	ERR039336	Mycobacterium tuberculosis C00003806	26686880,26116186			S		S				S	S
1773.359	ERR550984	Mycobacterium tuberculosis 8889-01	25599400			S		R				S	S	R
1773.3590	ERR039337	Mycobacterium tuberculosis C00003807	26686880,26116186			S		S				S	S	S
1773.3591	ERR039338	Mycobacterium tuberculosis C00003808	26686880,26116186			S		S				S	S
1773.3592	ERR039339	Mycobacterium tuberculosis C00003809	26686880,26116186			S		S				S	S
1773.3593	ERR039340	Mycobacterium tuberculosis C00003810	26686880,26116186			S		S				S	S
1773.3594	ERR039341	Mycobacterium tuberculosis C00003811	26686880,26116186			S		S				S	S
1773.3595	ERR039342	Mycobacterium tuberculosis C00003812	26686880,26116186			S		S				S	S
1773.3596	ERR039343	Mycobacterium tuberculosis C00003813	26686880,26116186			S		S				S	S
1773.3597	ERR039344	Mycobacterium tuberculosis C00003814	26686880,26116186			S		S				S	S	S
1773.3598	ERR039345	Mycobacterium tuberculosis C00003815	26686880,26116186			S		S				S	S	R
1773.3599	ERR039346	Mycobacterium tuberculosis C00003816	26686880,26116186			S		S				S	S
1773.360	ERR550957,ERR550958	Mycobacterium tuberculosis 3454-10	25599400			S		S				S	S	S
1773.3600	ERR040086	Mycobacterium tuberculosis C00003817	26686880,26116186			S		S				S	S
1773.3601	ERR040087	Mycobacterium tuberculosis C00003818	26686880,26116186			S		S				S	S
1773.3602	ERR040088	Mycobacterium tuberculosis C00003819	26686880,26116186			S		S				S	S
1773.3603	ERR040089	Mycobacterium tuberculosis C00003820	26686880,26116186			S		S				S	S
1773.3604	ERR040090	Mycobacterium tuberculosis C00003821	26686880,26116186			S		S				S	S
1773.3605	ERR040091	Mycobacterium tuberculosis C00003822	26686880,26116186			S		S				S	S
1773.3606	SRR2100068	Mycobacterium tuberculosis C00003823	26686880,26116186			S		S				S	S
1773.3607	ERR040093	Mycobacterium tuberculosis C00003824	26686880,26116186			S		S				S	S
1773.3608	ERR040094	Mycobacterium tuberculosis C00003825	26686880,26116186			S		S				S	S
1773.3609	ERR040095	Mycobacterium tuberculosis C00003826	26686880,26116186			S		S				S	S
1773.361	ERR550945,ERR550946,ERR550947	Mycobacterium tuberculosis 4403-05	25599400			S		R				S	S	R
1773.3610	ERR040096	Mycobacterium tuberculosis C00003827	26686880,26116186			S		S				S	S
1773.3611	ERR040097	Mycobacterium tuberculosis C00003828	26686880,26116186			S		S				S	S
1773.3612	ERR040098	Mycobacterium tuberculosis C00003829	26686880,26116186			S		S				S	S
1773.3613	ERR040099	Mycobacterium tuberculosis C00003830	26686880,26116186			S		S				S	S
1773.3614	ERR040100	Mycobacterium tuberculosis C00003831	26686880,26116186			S		S				S	S
1773.3615	ERR040101	Mycobacterium tuberculosis C00003832	26686880,26116186			S		S				S	S
1773.3616	ERR040102	Mycobacterium tuberculosis C00003833	26686880,26116186			S		S				S	S
1773.3617	ERR040103	Mycobacterium tuberculosis C00003834	26686880,26116186			S		S				S	S
1773.3618	ERR040104	Mycobacterium tuberculosis C00003835	26686880,26116186			S		S				S	S
1773.3619	ERR040105	Mycobacterium tuberculosis C00003836	26686880,26116186			S		R				S	S
1773.3620	ERR040106	Mycobacterium tuberculosis C00003837	26686880,26116186			S		S				S	S
1773.3621	ERR040107	Mycobacterium tuberculosis C00003838	26686880,26116186			S		S				S	S
1773.3622	ERR040108	Mycobacterium tuberculosis C00003839	26686880,26116186			S		S				S	S	S
1773.3623	ERR040109	Mycobacterium tuberculosis C00003840	26686880,26116186			S		S				S	S
1773.3624	ERR046729	Mycobacterium tuberculosis C00005264	26686880,26116186			S		S				S	S
1773.3625	ERR046730	Mycobacterium tuberculosis C00005265	26686880,26116186			S		R				S	S
1773.3626	SRR2100069	Mycobacterium tuberculosis C00005266	26686880,26116186			S		S				S	S
1773.3627	ERR046732	Mycobacterium tuberculosis C00005267	26686880,26116186			S		S				S	S
1773.3628	ERR046733	Mycobacterium tuberculosis C00005268	26686880,26116186			S		S				S	S
1773.3629	ERR046734	Mycobacterium tuberculosis C00005269	26686880,26116186			S		S				S	S
1773.363	ERR550927	Mycobacterium tuberculosis 4950-04	25599400			S		S				S	S	S
1773.3630	ERR046735	Mycobacterium tuberculosis C00005270	26686880,26116186			S		S				S	S
1773.3631	ERR046736	Mycobacterium tuberculosis C00005271	26686880,26116186			S		S				S	S
1773.3632	ERR046737	Mycobacterium tuberculosis C00005272	26686880,26116186			S		S				S	S
1773.3633	ERR046738	Mycobacterium tuberculosis C00005273	26686880,26116186			S		S				S	S
1773.3634	ERR046739	Mycobacterium tuberculosis C00005274	26686880,26116186			S		S				S	S
1773.3635	SRR2100070	Mycobacterium tuberculosis C00005275	26686880,26116186			S		S				S	S
1773.3636	ERR046741	Mycobacterium tuberculosis C00005276	26686880,26116186			S		S				S	S
1773.3637	SRR2100071	Mycobacterium tuberculosis C00005277	26686880,26116186			S		S				S	S	S
1773.3638	ERR046743	Mycobacterium tuberculosis C00005278	26686880,26116186			S		S				S	S
1773.3639	ERR046744	Mycobacterium tuberculosis C00005279	26686880,26116186			S		S				S	S
1773.364	ERR550909,ERR550910	Mycobacterium tuberculosis 9589-07	25599400			S		S				S	S	S
1773.3640	ERR046745	Mycobacterium tuberculosis C00005280	26686880,26116186			S		S				S	S
1773.3641	ERR046746	Mycobacterium tuberculosis C00005281	26686880,26116186			S		S				S	S
1773.3642	ERR046751	Mycobacterium tuberculosis C00005286	26686880,26116186			S		S				S	S
1773.3643	ERR046752	Mycobacterium tuberculosis C00005287	26686880,26116186			S		S				S	S
1773.3644	ERR046753	Mycobacterium tuberculosis C00005288	26686880,26116186			S		S				S	S
1773.3645	ERR046754	Mycobacterium tuberculosis C00005289	26686880,26116186			S		S				S	S
1773.3646	ERR046755	Mycobacterium tuberculosis C00005290	26686880,26116186			S		S				S	S
1773.3647	ERR046756	Mycobacterium tuberculosis C00005291	26686880,26116186			S		S				S	S
1773.3648	SRR2100073	Mycobacterium tuberculosis C00005292	26686880,26116186			S		S				S	S
1773.3649	ERR046758	Mycobacterium tuberculosis C00005293	26686880,26116186			S		S				S	S
1773.365	ERS456944	Mycobacterium tuberculosis 10529-05	25599400	R		R		R			S	S	R	R
1773.3650	ERR046759	Mycobacterium tuberculosis C00005294	26686880,26116186			S		S				S	S
1773.3651	ERR046760	Mycobacterium tuberculosis C00005295	26686880,26116186			S		S				S	S
1773.3652	ERR046761	Mycobacterium tuberculosis C00005296	26686880,26116186			S		S				S	S
1773.3653	ERR046762	Mycobacterium tuberculosis C00005297	26686880,26116186			S		S				S	S
1773.3654	ERR046763	Mycobacterium tuberculosis C00005298	26686880,26116186			S		S				S	S
1773.3655	ERR046764	Mycobacterium tuberculosis C00005299	26686880,26116186			S		S				S	S
1773.3656	ERR046765	Mycobacterium tuberculosis C00005300	26686880,26116186			S		S				S	S
1773.3657	ERR046766	Mycobacterium tuberculosis C00005301	26686880,26116186			S		S				S	S
1773.3658	ERR046767	Mycobacterium tuberculosis C00005302	26686880,26116186			S		S				S	S
1773.3659	ERR046768	Mycobacterium tuberculosis C00005303	26686880,26116186			S		S				S	S
1773.366	ERR550782,ERR550783	Mycobacterium tuberculosis 10107-01	25599400			S		R				R	S	R
1773.3660	ERR046769	Mycobacterium tuberculosis C00005304	26686880,26116186	S	S	S		S	S	S		S	S	S
1773.3661	ERR046770	Mycobacterium tuberculosis C00005305	26686880,26116186			S		S				S	S
1773.3662	ERR046771	Mycobacterium tuberculosis C00005306	26686880,26116186			S		S				S	S
1773.3663	ERR046772	Mycobacterium tuberculosis C00005307	26686880,26116186			S		S				S	S	S
1773.3664	ERR046773	Mycobacterium tuberculosis C00005308	26686880,26116186			S		S				S	S
1773.3665	ERR046775	Mycobacterium tuberculosis C00005310	26686880,26116186			S		S				S	S
1773.3666	ERR046776	Mycobacterium tuberculosis C00005311	26686880,26116186			S		S				S	S
1773.3667	ERR046777	Mycobacterium tuberculosis C00005312	26686880,26116186			S		S				S	S
1773.3668	ERR046778	Mycobacterium tuberculosis C00005313	26686880,26116186			S		R				S	S
1773.3669	ERR046779	Mycobacterium tuberculosis C00005314	26686880,26116186			S		S				S	S	S
1773.367	ERR550777,ERR550778,ERR550779	Mycobacterium tuberculosis 8455-05	25599400	S	S	R		R			S	R	R	R
1773.3670	ERR046780	Mycobacterium tuberculosis C00005315	26686880,26116186			S		R				S	S
1773.3671	ERR046781	Mycobacterium tuberculosis C00005316	26686880,26116186			S		S				S	S
1773.3672	ERR046782	Mycobacterium tuberculosis C00005317	26686880,26116186			S		S				S	S
1773.3673	ERR046783	Mycobacterium tuberculosis C00005318	26686880,26116186			S		S				S	S
1773.3674	ERR046784	Mycobacterium tuberculosis C00005319	26686880,26116186			R		R				S	S
1773.3675	ERR046785	Mycobacterium tuberculosis C00005320	26686880,26116186			S		S				S	S
1773.3676	ERR046786	Mycobacterium tuberculosis C00005321	26686880,26116186			S		R				S	S
1773.3677	ERR046788	Mycobacterium tuberculosis C00005323	26686880,26116186			S		R				S	S
1773.3678	ERR046789	Mycobacterium tuberculosis C00005324	26686880,26116186	S	S	S		R	S	R		S	S	R
1773.3679	ERR046791	Mycobacterium tuberculosis C00005326	26686880,26116186			S		S				S	S
1773.368	ERR550739	Mycobacterium tuberculosis 5790-04	25599400			S		S				S	S	S
1773.3680	ERR046792	Mycobacterium tuberculosis C00005327	26686880,26116186			R		S				S	S
1773.3681	ERR046794	Mycobacterium tuberculosis C00005329	26686880,26116186			S		S				S	S
1773.3682	ERR046795	Mycobacterium tuberculosis C00005330	26686880,26116186			S		S				S	S
1773.3683	ERR046796	Mycobacterium tuberculosis C00005331	26686880,26116186	S	S	R		R				R	R	R
1773.3684	ERR046797	Mycobacterium tuberculosis C00005332	26686880,26116186			S		S				S	S
1773.3685	ERR046798	Mycobacterium tuberculosis C00005333	26686880,26116186			S		S				S	S	S
1773.3686	ERR046799	Mycobacterium tuberculosis C00005334	26686880,26116186			S		S				S	S
1773.3687	ERR046800	Mycobacterium tuberculosis C00005335	26686880,26116186			S		S				S	S
1773.3688	SRR2100075	Mycobacterium tuberculosis C00005336	26686880,26116186			S		S				S	S	S
1773.3689	SRR2100076	Mycobacterium tuberculosis C00005337	26686880,26116186			S		S				S	S
1773.369	ERR550738	Mycobacterium tuberculosis R10-0225	25599400			S		S				S	S
1773.3690	SRR2100077	Mycobacterium tuberculosis C00005338	26686880,26116186			S		S				S	S
1773.3691	SRR2100078	Mycobacterium tuberculosis C00005339	26686880,26116186			S		S				S	S
1773.3692	SRR2100079	Mycobacterium tuberculosis C00005340	26686880,26116186			S		S				S	S
1773.3693	SRR2467265	Mycobacterium tuberculosis C00005342	26686880,26116186			S		S				S	S
1773.3694	SRR2100080	Mycobacterium tuberculosis C00005345	26686880,26116186			S		S				S	S	S
1773.3695	SRR2100081	Mycobacterium tuberculosis C00005346	26686880,26116186			S		S				S	S
1773.3696	SRR2100082	Mycobacterium tuberculosis C00005347	26686880,26116186			S		S				S	S	S
1773.3697	SRR2100083	Mycobacterium tuberculosis C00005348	26686880,26116186			S		S				S	S
1773.3698	SRR2100085	Mycobacterium tuberculosis C00005350	26686880,26116186			S		S				S	S
1773.3699	SRR2100084	Mycobacterium tuberculosis C00005349	26686880,26116186			S		S				S	S
1773.370	ERR550724,ERR550725	Mycobacterium tuberculosis 694-05	25599400	S	S	R		R			S	R	R	R
1773.3700	SRR2100086	Mycobacterium tuberculosis C00005351	26686880,26116186			S		S				S	S
1773.3701	SRR2100087	Mycobacterium tuberculosis C00005353	26686880,26116186			S		S				S	S
1773.3702	ERR046819	Mycobacterium tuberculosis C00005354	26686880,26116186			S		S				S	S
1773.3703	ERR046820	Mycobacterium tuberculosis C00005355	26686880,26116186			S		S				S	S	S
1773.3704	ERR046821	Mycobacterium tuberculosis C00005356	26686880,26116186	S		S		R					R	R
1773.3705	ERR046822	Mycobacterium tuberculosis C00005357	26686880,26116186			S		S				S	S
1773.3706	ERR046823	Mycobacterium tuberculosis C00005358	26686880,26116186			S		S				S	S
1773.3707	ERR046824	Mycobacterium tuberculosis C00005359	26686880,26116186			S		S				S	S
1773.3708	ERR046825	Mycobacterium tuberculosis C00005360	26686880,26116186	S	S	S		S				S	R	S
1773.3709	SRR2100088	Mycobacterium tuberculosis C00005361	26686880,26116186			S		S				S	S
1773.371	ERR550670	Mycobacterium tuberculosis 9406-05	25599400			R		R					R	R
1773.3710	SRR2100090	Mycobacterium tuberculosis C00005363	26686880,26116186			S		S				S	S
1773.3711	SRR2100091	Mycobacterium tuberculosis C00005364	26686880,26116186			S		S				S	S
1773.3712	ERR046831	Mycobacterium tuberculosis C00005366	26686880,26116186			S		S				S	S
1773.3713	ERR046832	Mycobacterium tuberculosis C00005367	26686880,26116186			S		S				S	S
1773.3714	ERR046834	Mycobacterium tuberculosis C00005369	26686880,26116186			S		R				S	S
1773.3715	ERR046837	Mycobacterium tuberculosis C00005372	26686880,26116186			S		S				S	S
1773.3716	ERR046838	Mycobacterium tuberculosis C00005373	26686880,26116186			S		S				S	S
1773.3717	ERR046839	Mycobacterium tuberculosis C00005374	26686880,26116186			S		S				S	S
1773.3718	ERR046840	Mycobacterium tuberculosis C00005375	26686880,26116186			S		S				S	S
1773.3719	ERR046841	Mycobacterium tuberculosis C00005376	26686880,26116186			S		S				S	S
1773.372	ERR550658,ERR550659	Mycobacterium tuberculosis 709-05	25599400	S	S	S		R			S	R	S	R
1773.3720	ERR046842	Mycobacterium tuberculosis C00005377	26686880,26116186			S		S				S	S
1773.3721	ERR046843	Mycobacterium tuberculosis C00005378	26686880,26116186			S		S				S	S
1773.3722	ERR046844	Mycobacterium tuberculosis C00005379	26686880,26116186			S		S				S	S
1773.3723	ERR046845	Mycobacterium tuberculosis C00005380	26686880,26116186			S		S				S	S
1773.3724	ERR046846	Mycobacterium tuberculosis C00005381	26686880,26116186			S		S				S	S
1773.3725	ERR046847	Mycobacterium tuberculosis C00005382	26686880,26116186			S		S				S	S
1773.3726	ERR046849	Mycobacterium tuberculosis C00005384	26686880,26116186			S		S				S	S
1773.3727	ERR046850	Mycobacterium tuberculosis C00005385	26686880,26116186			S		S				S	S	S
1773.3728	ERR046851	Mycobacterium tuberculosis C00005386	26686880,26116186			S		S				S	S
1773.3729	ERR046852	Mycobacterium tuberculosis C00005387	26686880,26116186			S		S				S	S
1773.3730	ERR046853	Mycobacterium tuberculosis C00005388	26686880,26116186			S		S				S	S
1773.3731	ERR046854	Mycobacterium tuberculosis C00005389	26686880,26116186			S		S				S	S
1773.3732	ERR046855	Mycobacterium tuberculosis C00005390	26686880,26116186			S		R				S	R
1773.3733	ERR046857	Mycobacterium tuberculosis C00005392	26686880,26116186			S		S				S	S
1773.3734	ERR046858	Mycobacterium tuberculosis C00005393	26686880,26116186			S		S				S	S
1773.3735	ERR046859	Mycobacterium tuberculosis C00005394	26686880,26116186			S		S				S	S
1773.3736	ERR046860	Mycobacterium tuberculosis C00005395	26686880,26116186			S		S				S	S
1773.3737	ERR046861	Mycobacterium tuberculosis C00005396	26686880,26116186			S		S				S	S
1773.3738	ERR046862	Mycobacterium tuberculosis C00005397	26686880,26116186			S		S				S	S
1773.3739	ERR046863	Mycobacterium tuberculosis C00005398	26686880,26116186			S		S				S	S
1773.3740	ERR046864	Mycobacterium tuberculosis C00005399	26686880,26116186			S		S				S	S
1773.3741	ERR046865	Mycobacterium tuberculosis C00005400	26686880,26116186			S		S				S	S
1773.3742	ERR046866	Mycobacterium tuberculosis C00005401	26686880,26116186			S		S				S	S
1773.3743	ERR046867	Mycobacterium tuberculosis C00005402	26686880,26116186			S		S				S	S
1773.3744	ERR046869	Mycobacterium tuberculosis C00005404	26686880,26116186			S		S				S	S
1773.3745	ERR046871	Mycobacterium tuberculosis C00005406	26686880,26116186			S		S				S	S
1773.3746	ERR046872	Mycobacterium tuberculosis C00005407	26686880,26116186			S		S				S	S	S
1773.3747	ERR046873	Mycobacterium tuberculosis C00005408	26686880,26116186			S		S				S	S	S
1773.3748	ERR046874	Mycobacterium tuberculosis C00005409	26686880,26116186			S		S				S	S
1773.3749	ERR046875	Mycobacterium tuberculosis C00005410	26686880,26116186			S		S				S	S	S
1773.3750	ERR046876	Mycobacterium tuberculosis C00005411	26686880,26116186			S		S				S	S
1773.3751	ERR046877	Mycobacterium tuberculosis C00005412	26686880,26116186			S		S				S	S	R
1773.3752	ERR046878	Mycobacterium tuberculosis C00005413	26686880,26116186			S		S				S	S
1773.3753	ERR046879	Mycobacterium tuberculosis C00005414	26686880,26116186			S		S				S	S
1773.3754	ERR046880	Mycobacterium tuberculosis C00005415	26686880,26116186			S		S				S	S	S
1773.3755	ERR046881	Mycobacterium tuberculosis C00005416	26686880,26116186			S		S				S	S
1773.3756	ERR046882	Mycobacterium tuberculosis C00005417	26686880,26116186			S		S				S	S
1773.3757	ERR046883	Mycobacterium tuberculosis C00005418	26686880,26116186			S		S				S	S
1773.3758	ERR046884	Mycobacterium tuberculosis C00005419	26686880,26116186			S		S				S	S
1773.3759	ERR046885	Mycobacterium tuberculosis C00005420	26686880,26116186			S		S				S	S
1773.3760	ERR046898	Mycobacterium tuberculosis C00005421	26686880,26116186			S		S				S	S
1773.3761	ERR046887	Mycobacterium tuberculosis C00005422	26686880,26116186			S		S				S	S
1773.3762	ERR046888	Mycobacterium tuberculosis C00005423	26686880,26116186			S		S				S	S
1773.3763	ERR046890	Mycobacterium tuberculosis C00005425	26686880,26116186			S		S				S	S
1773.3764	ERR046891	Mycobacterium tuberculosis C00005426	26686880,26116186			S		S				S	S
1773.3765	ERR046893	Mycobacterium tuberculosis C00005428	26686880,26116186			S		S				S	S
1773.3766	ERR046894	Mycobacterium tuberculosis C00005429	26686880,26116186			S		S				S	S
1773.3767	ERR046897	Mycobacterium tuberculosis C00005432	26686880,26116186			S		S				S	S
1773.3768	ERR046895	Mycobacterium tuberculosis C00005430	26686880,26116186			S		S				S	S
1773.3769	SRR2100092	Mycobacterium tuberculosis C00005435	26686880,26116186			S		S				S	S
1773.3770	ERR046903	Mycobacterium tuberculosis C00005438	26686880,26116186	S	S	R		R				R	R
1773.3771	ERR046904	Mycobacterium tuberculosis C00005439	26686880,26116186			S		S				S	S
1773.3772	ERR046905	Mycobacterium tuberculosis C00005440	26686880,26116186			S		S				S	S
1773.3773	ERR046907	Mycobacterium tuberculosis C00005442	26686880,26116186			S		S				S	S	S
1773.3774	ERR046908	Mycobacterium tuberculosis C00005443	26686880,26116186			S		S				S	S	S
1773.3775	ERR046910	Mycobacterium tuberculosis C00005445	26686880,26116186			S		S				S	S
1773.3776	ERR046911	Mycobacterium tuberculosis C00005446	26686880,26116186			R		S				S	S
1773.3777	ERR046913	Mycobacterium tuberculosis C00005448	26686880,26116186			R		S				S	S
1773.3778	ERR046914	Mycobacterium tuberculosis C00005449	26686880,26116186			S		S				S	S
1773.3779	ERR046915	Mycobacterium tuberculosis C00005450	26686880,26116186			S		S				S	S
1773.3780	ERR046916	Mycobacterium tuberculosis C00005451	26686880,26116186			S		S				S	S
1773.3781	ERR046917	Mycobacterium tuberculosis C00005452	26686880,26116186	S	S	R		R				R	R	S
1773.3782	ERR046918	Mycobacterium tuberculosis C00005453	26686880,26116186			S		S				S	S
1773.3783	ERR046919	Mycobacterium tuberculosis C00005454	26686880,26116186			S		S				S	S
1773.3784	ERR046920	Mycobacterium tuberculosis C00005455	26686880,26116186			S		S				S	S
1773.3785	ERR046921	Mycobacterium tuberculosis C00005456	26686880,26116186			S		S				S	S
1773.3786	ERR046922	Mycobacterium tuberculosis C00005457	26686880,26116186			S		S				S	S
1773.3787	ERR046923	Mycobacterium tuberculosis C00005458	26686880,26116186			S		S				S	S
1773.3788	ERR046924	Mycobacterium tuberculosis C00005459	26686880,26116186			S		S				S	S
1773.3789	ERR046925	Mycobacterium tuberculosis C00005460	26686880,26116186			S		S				S	S
1773.3790	ERR046926	Mycobacterium tuberculosis C00005461	26686880,26116186			S		S				S	S
1773.3791	SRR2100104	Mycobacterium tuberculosis C00005462	26686880,26116186			S		S				S	S
1773.3792	ERR046928	Mycobacterium tuberculosis C00005463	26686880,26116186			S		S				S	S
1773.3793	ERR046929	Mycobacterium tuberculosis C00005464	26686880,26116186			S		S				S	S
1773.3794	ERR046930	Mycobacterium tuberculosis C00005465	26686880,26116186			S		S				S	S
1773.3795	SRR2100093	Mycobacterium tuberculosis C00005466	26686880,26116186			S		S				S	S
1773.3796	ERR046932	Mycobacterium tuberculosis C00005467	26686880,26116186			S		S				S	S
1773.3797	SRR2467264	Mycobacterium tuberculosis C00005470	26686880,26116186			S		S				S	S
1773.3798	ERR046936	Mycobacterium tuberculosis C00005471	26686880,26116186			S		S				S	S
1773.3799	ERR046937	Mycobacterium tuberculosis C00005472	26686880,26116186			S
1773.3800	ERR046938	Mycobacterium tuberculosis C00005473	26686880,26116186			S		S				S	S
1773.3801	ERR046939	Mycobacterium tuberculosis C00005474	26686880,26116186			S		S				S	S	S
1773.3802	ERR046940	Mycobacterium tuberculosis C00005475	26686880,26116186			S		S				S	S
1773.3803	ERR046941	Mycobacterium tuberculosis C00005476	26686880,26116186			S		S				S	S	S
1773.3804	ERR046942	Mycobacterium tuberculosis C00005477	26686880,26116186			S		S				S	S
1773.3805	ERR046943	Mycobacterium tuberculosis C00005478	26686880,26116186	S	S	S		R				S	R	R
1773.3806	ERR046945	Mycobacterium tuberculosis C00005480	26686880,26116186			S		S				S	S
1773.3807	ERR046946	Mycobacterium tuberculosis C00005481	26686880,26116186			S		S				S	S
1773.3808	ERR046947	Mycobacterium tuberculosis C00005482	26686880,26116186			S		S				S	S
1773.3809	ERR046948	Mycobacterium tuberculosis C00005483	26686880,26116186			S		S				S	S
1773.3810	ERR046949	Mycobacterium tuberculosis C00005484	26686880,26116186			S		S				S	S
1773.3811	ERR046950	Mycobacterium tuberculosis C00005485	26686880,26116186			S		S				S	S
1773.3812	ERR046951	Mycobacterium tuberculosis C00005486	26686880,26116186			S		S				S	S
1773.3813	ERR046952	Mycobacterium tuberculosis C00005487	26686880,26116186			S		S				S	S
1773.3814	ERR046953	Mycobacterium tuberculosis C00005488	26686880,26116186			S		S				S	S
1773.3815	SRR2100094	Mycobacterium tuberculosis C00005490	26686880,26116186			S		S				S	S
1773.3816	ERR046957	Mycobacterium tuberculosis C00005492	26686880,26116186			S		S				S	S
1773.3817	ERR046958	Mycobacterium tuberculosis C00005493	26686880,26116186			S		S				S	S
1773.3818	ERR046959	Mycobacterium tuberculosis C00005494	26686880,26116186			S		S				S	S
1773.3819	ERR046960	Mycobacterium tuberculosis C00005495	26686880,26116186			S		S				S	S
1773.3820	ERR046963	Mycobacterium tuberculosis C00005498	26686880,26116186			S		S				S	S
1773.3821	ERR046964	Mycobacterium tuberculosis C00005499	26686880,26116186			S		S				S	S
1773.3822	ERR046965	Mycobacterium tuberculosis C00005500	26686880,26116186			S		S				S	S
1773.3823	ERR046966	Mycobacterium tuberculosis C00005501	26686880,26116186			S		S				S	S
1773.3824	ERR046967	Mycobacterium tuberculosis C00005502	26686880,26116186			S		S				S	S
1773.3825	ERR046968	Mycobacterium tuberculosis C00005503	26686880,26116186			S		S				S	S
1773.3826	ERR046969	Mycobacterium tuberculosis C00005504	26686880,26116186			S		S				S	S
1773.3827	ERR046970	Mycobacterium tuberculosis C00005505	26686880,26116186			S		S				S	S
1773.3828	ERR046971	Mycobacterium tuberculosis C00005506	26686880,26116186			S		S				S	S
1773.3829	ERR046972	Mycobacterium tuberculosis C00005507	26686880,26116186			S		S				S	S
1773.3830	SRR2100095	Mycobacterium tuberculosis C00005508	26686880,26116186			S		S				S	S
1773.3831	ERR046974	Mycobacterium tuberculosis C00005509	26686880,26116186			S		S				S	S
1773.3832	ERR046975	Mycobacterium tuberculosis C00005510	26686880,26116186			S		S				S	S	S
1773.3833	SRR2100096	Mycobacterium tuberculosis C00005511	26686880,26116186			S		S				S	S
1773.3834	SRR2100097	Mycobacterium tuberculosis C00005512	26686880,26116186			S		R				R	S
1773.3835	SRR2100098	Mycobacterium tuberculosis C00005513	26686880,26116186			S		S				S	S
1773.3836	SRR2100099	Mycobacterium tuberculosis C00005514	26686880,26116186			S		S				S	S	S
1773.3837	ERR046980	Mycobacterium tuberculosis C00005515	26686880,26116186			S		S				S	S
1773.3838	ERR046981	Mycobacterium tuberculosis C00005516	26686880,26116186			S		R				S	S
1773.3839	ERR046982	Mycobacterium tuberculosis C00005517	26686880,26116186			S		S				S	S
1773.3840	ERR046983	Mycobacterium tuberculosis C00005518	26686880,26116186			S		S				S	S
1773.3841	SRR2100100	Mycobacterium tuberculosis C00005519	26686880,26116186			S		S				S	S
1773.3842	SRR2100101	Mycobacterium tuberculosis C00005520	26686880,26116186			S		R				S	R	S
1773.3843	SRR2100102	Mycobacterium tuberculosis C00005522	26686880,26116186			S		S				S	S
1773.3844	ERR046988	Mycobacterium tuberculosis C00005523	26686880,26116186			S		S				S	S
1773.3845	ERR046990	Mycobacterium tuberculosis C00005525	26686880,26116186			S		S				S	S
1773.3846	ERR046991	Mycobacterium tuberculosis C00005526	26686880,26116186			S		S				S	S
1773.3847	ERR046992	Mycobacterium tuberculosis C00005527	26686880,26116186			S		S				S	S
1773.3848	ERR046993	Mycobacterium tuberculosis C00005528	26686880,26116186			S		S				S	S
1773.3849	ERR046994	Mycobacterium tuberculosis C00005529	26686880,26116186			S		S				S	S
1773.3850	ERR046995	Mycobacterium tuberculosis C00005530	26686880,26116186			S		S				S	S
1773.3851	ERR046996	Mycobacterium tuberculosis C00005531	26686880,26116186			S		S				S	S
1773.3852	ERR046997	Mycobacterium tuberculosis C00005532	26686880,26116186			S		S				S	S
1773.3853	ERR046998	Mycobacterium tuberculosis C00005533	26686880,26116186			S		S				S	S
1773.3854	ERR046999	Mycobacterium tuberculosis C00005534	26686880,26116186			S		S				S	S
1773.3855	ERR047000	Mycobacterium tuberculosis C00005535	26686880,26116186			S		S				S	S
1773.3856	ERR047002	Mycobacterium tuberculosis C00005537	26686880,26116186			S		R				S	S
1773.3857	ERR047003	Mycobacterium tuberculosis C00005538	26686880,26116186			S		S				S	S
1773.3858	ERR047004	Mycobacterium tuberculosis C00005539	26686880,26116186			S		S				S	S
1773.3859	ERR047005	Mycobacterium tuberculosis C00005540	26686880,26116186			S		S				S	S
1773.3860	ERR047006	Mycobacterium tuberculosis C00005541	26686880,26116186			S		S				S	S
1773.3861	ERR047007	Mycobacterium tuberculosis C00005542	26686880,26116186			S		S				S	S
1773.3862	ERR047008	Mycobacterium tuberculosis C00005543	26686880,26116186			S		S				S	S
1773.3863	ERR047009	Mycobacterium tuberculosis C00005544	26686880,26116186			S		S				S	S
1773.3864	ERR047010	Mycobacterium tuberculosis C00005545	26686880,26116186			S		S				S	S
1773.3865	ERR047011	Mycobacterium tuberculosis C00005546	26686880,26116186			S		S				S	S
1773.3866	ERR047012	Mycobacterium tuberculosis C00005547	26686880,26116186			S		S				S	S
1773.3867	ERR047013	Mycobacterium tuberculosis C00005548	26686880,26116186			S		S				S	S
1773.3868	ERR047014	Mycobacterium tuberculosis C00005549	26686880,26116186			S		S				S	S
1773.3869	SRR2100103	Mycobacterium tuberculosis C00005550	26686880,26116186			S		S				S	S	S
1773.3870	ERR047016	Mycobacterium tuberculosis C00005551	26686880,26116186			S		S				S	S
1773.3871	ERR072089	Mycobacterium tuberculosis C00007129	26686880,26116186			S		S				S	S
1773.3872	SRR2467266	Mycobacterium tuberculosis C00007141	26686880,26116186			S		S				S	S
1773.3873	ERR072019	Mycobacterium tuberculosis C00007267	26686880,26116186			S		S				S	S
1773.3874	ERR072020	Mycobacterium tuberculosis C00007268	26686880,26116186			S		S				S	S
1773.3875	ERR072021	Mycobacterium tuberculosis C00007269	26686880,26116186			S		S				S	S
1773.3876	ERR072022	Mycobacterium tuberculosis C00007270	26686880,26116186			S		S				S	S
1773.3877	ERR072023	Mycobacterium tuberculosis C00007271	26686880,26116186			S		S				S	S
1773.3878	ERR072024	Mycobacterium tuberculosis C00007272	26686880,26116186			S		S				S	S
1773.3879	ERR072025	Mycobacterium tuberculosis C00007273	26686880,26116186			S		S				S	S
1773.3880	ERR072026	Mycobacterium tuberculosis C00007274	26686880,26116186			S		S				S	S
1773.3881	ERR072027	Mycobacterium tuberculosis C00007275	26686880,26116186			S		S				S	S
1773.3882	ERR072028	Mycobacterium tuberculosis C00007276	26686880,26116186			S		S				S	S
1773.3883	ERR072029	Mycobacterium tuberculosis C00007277	26686880,26116186			S		S				S	S
1773.3884	ERR072030	Mycobacterium tuberculosis C00007278	26686880,26116186			S		S				S	S
1773.3885	ERR072031	Mycobacterium tuberculosis C00007279	26686880,26116186			S		S				S	S
1773.3886	ERR072032	Mycobacterium tuberculosis C00007280	26686880,26116186			S		S				S	S
1773.3887	ERR072034	Mycobacterium tuberculosis C00007282	26686880,26116186			S		S				S	S
1773.3888	ERR072035	Mycobacterium tuberculosis C00007283	26686880,26116186			S		S				S	S
1773.3889	ERR072036	Mycobacterium tuberculosis C00007284	26686880,26116186			S		S				S	S
1773.3890	ERR072037	Mycobacterium tuberculosis C00007285	26686880,26116186			S		S					S
1773.3891	ERR072038	Mycobacterium tuberculosis C00007286	26686880,26116186			S		S				S	S
1773.3892	ERR072039	Mycobacterium tuberculosis C00007287	26686880,26116186			S		S				S	S
1773.3893	ERR072040	Mycobacterium tuberculosis C00007288	26686880,26116186			S		S				S	S
1773.3894	ERR072041	Mycobacterium tuberculosis C00007289	26686880,26116186			S		S				S	S
1773.3895	ERR072042	Mycobacterium tuberculosis C00007290	26686880,26116186			S		S				S	S
1773.3896	SRR2100106	Mycobacterium tuberculosis C00007291	26686880,26116186			S		S				S	S
1773.3897	ERR072044	Mycobacterium tuberculosis C00007292	26686880,26116186			S		S				S	S
1773.3898	ERR072045	Mycobacterium tuberculosis C00007293	26686880,26116186			S		S				S	S
1773.3899	ERR072046	Mycobacterium tuberculosis C00007294	26686880,26116186			S		S				S	S
1773.3900	ERR072047	Mycobacterium tuberculosis C00007295	26686880,26116186			S		S				S	S
1773.3901	ERR072048	Mycobacterium tuberculosis C00007296	26686880,26116186			S		S				S	S
1773.3902	SRR2100107	Mycobacterium tuberculosis C00007297	26686880,26116186			S		S				S	S
1773.3903	ERR072050	Mycobacterium tuberculosis C00007298	26686880,26116186			S		S				S	S
1773.3904	ERR072051	Mycobacterium tuberculosis C00007299	26686880,26116186			S		S				S	S
1773.3905	SRR2100108	Mycobacterium tuberculosis C00007300	26686880,26116186			S		R				S	S
1773.3906	SRR2100109	Mycobacterium tuberculosis C00007301	26686880,26116186			S		S				S	S
1773.3907	SRR2100141	Mycobacterium tuberculosis C00007302	26686880,26116186			S		S				S	S
1773.3908	SRR2100110	Mycobacterium tuberculosis C00007303	26686880,26116186			S		S				S	S
1773.3909	SRR2100111	Mycobacterium tuberculosis C00007304	26686880,26116186			S		S				S	S
1773.3910	SRR2100112	Mycobacterium tuberculosis C00007306	26686880,26116186			S		S				S	S
1773.3911	SRR2100113	Mycobacterium tuberculosis C00007307	26686880,26116186			S		S				S	S
1773.3912	SRR2100114	Mycobacterium tuberculosis C00007308	26686880,26116186			S		S				S	S
1773.3913	SRR2100116	Mycobacterium tuberculosis C00007310	26686880,26116186			S		S				S	S
1773.3914	SRR2100115	Mycobacterium tuberculosis C00007309	26686880,26116186			S		S				S	S
1773.3915	SRR2100117	Mycobacterium tuberculosis C00007311	26686880,26116186			S		S				S	S
1773.3916	ERR072065	Mycobacterium tuberculosis C00007312	26686880,26116186			S		S				S	S
1773.3917	SRR2100118	Mycobacterium tuberculosis C00007313	26686880,26116186			S		S				S	S
1773.3918	SRR2100119	Mycobacterium tuberculosis C00007314	26686880,26116186			S		S				S	S
1773.3919	SRR2100121	Mycobacterium tuberculosis C00007316	26686880,26116186			S		S				S	S
1773.3920	SRR2100122	Mycobacterium tuberculosis C00007318	26686880,26116186			S		S				S	S
1773.3921	SRR2100123	Mycobacterium tuberculosis C00007319	26686880,26116186			S		S				S	S
1773.3922	ERR072072	Mycobacterium tuberculosis C00007320	26686880,26116186			S		S				S	S
1773.3923	SRR2100125	Mycobacterium tuberculosis C00007322	26686880,26116186			S		S				S	S
1773.3924	SRR2100126	Mycobacterium tuberculosis C00007323	26686880,26116186			S		S				S	S
1773.3925	SRR2100128	Mycobacterium tuberculosis C00007326	26686880,26116186			S		S				S	S
1773.3926	ERR072077	Mycobacterium tuberculosis C00007325	26686880,26116186			S		S				S	S
1773.3927	SRR2100130	Mycobacterium tuberculosis C00007329	26686880,26116186			S		S				S	S
1773.3928	SRR2100131	Mycobacterium tuberculosis C00007330	26686880,26116186			S		R				R	S
1773.3929	SRR2100132	Mycobacterium tuberculosis C00007331	26686880,26116186			R		R				R	R
1773.3930	SRR2100133	Mycobacterium tuberculosis C00007333	26686880,26116186			S		S				S	S
1773.3931	SRR2100134	Mycobacterium tuberculosis C00007334	26686880,26116186			S		S				S	S
1773.3932	ERR072087	Mycobacterium tuberculosis C00007335	26686880,26116186			S		S				S	S
1773.3933	SRR2100136	Mycobacterium tuberculosis C00007339	26686880,26116186			S		S				S	S
1773.3934	SRR2100137	Mycobacterium tuberculosis C00007340	26686880,26116186			S		S				S	S
1773.3935	SRR2100138	Mycobacterium tuberculosis C00007341	26686880,26116186			S		S				S	S	S
1773.3936	ERR072094	Mycobacterium tuberculosis C00007342	26686880,26116186			S		S				S	S
1773.3937	ERR072095	Mycobacterium tuberculosis C00007343	26686880,26116186			S		S				S	S
1773.3938	ERR072096	Mycobacterium tuberculosis C00007344	26686880,26116186			S		S				S	S
1773.3939	SRR2100139	Mycobacterium tuberculosis C00007345	26686880,26116186			S		S				S	S
1773.3940	SRR2100140	Mycobacterium tuberculosis C00007346	26686880,26116186			S		S				S	S
1773.3941	SRR2100143	Mycobacterium tuberculosis C00007355	26686880,26116186			S		S				S	S
1773.3942	SRR2100144	Mycobacterium tuberculosis C00007356	26686880,26116186			S		S				S	S
1773.3943	SRR2100145	Mycobacterium tuberculosis C00007566	26686880,26116186			S		S				S	S	S
1773.3944	SRR2100146	Mycobacterium tuberculosis C00007569	26686880,26116186			S		S				S	S
1773.3945	SRR2100147	Mycobacterium tuberculosis C00007570	26686880,26116186			S		S				S	S
1773.3946	SRR2100148	Mycobacterium tuberculosis C00008671	26686880,26116186			S		R				S	S
1773.3947	SRR2100149	Mycobacterium tuberculosis C00008672	26686880,26116186			S		R					S
1773.3948	SRR2100150	Mycobacterium tuberculosis C00008675	26686880,26116186			S		S				S	S
1773.3949	SRR2100151	Mycobacterium tuberculosis C00008676	26686880,26116186			S		S				S	S
1773.3950	SRR2100152	Mycobacterium tuberculosis C00008677	26686880,26116186			S		S				S	S
1773.3951	SRR2100153	Mycobacterium tuberculosis C00008678	26686880,26116186			S		S				S	S
1773.3952	SRR2100154	Mycobacterium tuberculosis C00008679	26686880,26116186			S		S				S	S
1773.3953	SRR2100155	Mycobacterium tuberculosis C00008680	26686880,26116186			S		S				S	S
1773.3954	SRR2100156	Mycobacterium tuberculosis C00008681	26686880,26116186			S		R				S	S
1773.3955	SRR2100157	Mycobacterium tuberculosis C00008682	26686880,26116186			S		R				S	S
1773.3956	SRR2100158	Mycobacterium tuberculosis C00008683	26686880,26116186			S		R				S	S
1773.3957	SRR2100159	Mycobacterium tuberculosis C00008684	26686880,26116186			S		R				S	S
1773.3958	SRR2100160	Mycobacterium tuberculosis C00008687	26686880,26116186			S		S				S	S
1773.3959	SRR2100161	Mycobacterium tuberculosis C00008688	26686880,26116186			S		S				S	S
1773.3960	SRR2100162	Mycobacterium tuberculosis C00008689	26686880,26116186			S		S				S	S
1773.3961	SRR2100163	Mycobacterium tuberculosis C00008690	26686880,26116186			S		S				S	S
1773.3962	SRR2100164	Mycobacterium tuberculosis C00008691	26686880,26116186			S		S				S	S
1773.3963	SRR2100165	Mycobacterium tuberculosis C00008692	26686880,26116186			S		S				S	S
1773.3964	SRR2100166	Mycobacterium tuberculosis C00008694	26686880,26116186			S		R				S	S
1773.3965	SRR2100167	Mycobacterium tuberculosis C00008695	26686880,26116186			S		R				S	S
1773.3966	SRR2100168	Mycobacterium tuberculosis C00008696	26686880,26116186			S		R				S	S
1773.3967	SRR2100169	Mycobacterium tuberculosis C00008699	26686880,26116186			S		S				S	S
1773.3968	SRR2100170	Mycobacterium tuberculosis C00008700	26686880,26116186			S		S				S	S
1773.3969	SRR2100171	Mycobacterium tuberculosis C00008701	26686880,26116186			S		S				S	S
1773.3970	SRR2100172	Mycobacterium tuberculosis C00008702	26686880,26116186			S		S				S	S
1773.3971	SRR2100173	Mycobacterium tuberculosis C00008703	26686880,26116186			S		S				S	S
1773.3972	SRR2100174	Mycobacterium tuberculosis C00008704	26686880,26116186			S		S				S	S
1773.3973	SRR2100175	Mycobacterium tuberculosis C00008705	26686880,26116186			S		R				S	S
1773.3974	SRR2100176	Mycobacterium tuberculosis C00008706	26686880,26116186	S	S	S		R	S	S		S	S	R
1773.3975	SRR2100177	Mycobacterium tuberculosis C00008707	26686880,26116186			S		R				S	S
1773.3976	SRR2100178	Mycobacterium tuberculosis C00008708	26686880,26116186	S	S	S		R	S	S		S	S
1773.3977	SRR2100179	Mycobacterium tuberculosis C00008709	26686880,26116186			S		R				S	S
1773.3978	SRR2100180	Mycobacterium tuberculosis C00008711	26686880,26116186			S		S				S	S
1773.3979	SRR2100181	Mycobacterium tuberculosis C00008712	26686880,26116186			S		S				S	S
1773.3980	SRR2100182	Mycobacterium tuberculosis C00008713	26686880,26116186			S		S				S	S
1773.3981	SRR2100184	Mycobacterium tuberculosis C00008716	26686880,26116186			S		S				S	S
1773.3982	SRR2100185	Mycobacterium tuberculosis C00008717	26686880,26116186			S		S				S	S
1773.3983	SRR2100186	Mycobacterium tuberculosis C00008718	26686880,26116186			S		R				S	S
1773.3984	SRR2100187	Mycobacterium tuberculosis C00008719	26686880,26116186			S		R				S	S
1773.3985	SRR2100188	Mycobacterium tuberculosis C00008720	26686880,26116186			S		R				S	S
1773.3986	SRR2100189	Mycobacterium tuberculosis C00008721	26686880,26116186			S		R				S	S
1773.3987	SRR2099928	Mycobacterium tuberculosis C00008722	26686880,26116186	R	S	S		S				S	S
1773.3988	SRR2100190	Mycobacterium tuberculosis C00008723	26686880,26116186			S		S				S	S
1773.3989	SRR2100191	Mycobacterium tuberculosis C00008725	26686880,26116186			S		S				S	S
1773.3990	SRR2100192	Mycobacterium tuberculosis C00008726	26686880,26116186			S		S				S	S
1773.3991	SRR2100193	Mycobacterium tuberculosis C00008727	26686880,26116186			S		S				S	S
1773.3992	SRR2100194	Mycobacterium tuberculosis C00008728	26686880,26116186			S		R				S	S
1773.3993	SRR2100195	Mycobacterium tuberculosis C00008729	26686880,26116186			S		S				S	S
1773.3994	SRR2100196	Mycobacterium tuberculosis C00008731	26686880,26116186			S		R				S	S
1773.3995	SRR2100197	Mycobacterium tuberculosis C00008732	26686880,26116186			S		R				S	S
1773.3996	SRR2100198	Mycobacterium tuberculosis C00008733	26686880,26116186			S		R				S	S
1773.3997	SRR2100199	Mycobacterium tuberculosis C00008734	26686880,26116186			S		S				S	S
1773.3998	SRR2100200	Mycobacterium tuberculosis C00008735	26686880,26116186			S		S				S	S
1773.3999	SRR2100201	Mycobacterium tuberculosis C00008736	26686880,26116186			S		S				S	S
1773.4000	SRR2100202	Mycobacterium tuberculosis C00008737	26686880,26116186			S		S				S	S
1773.4001	SRR2100203	Mycobacterium tuberculosis C00008738	26686880,26116186			S		S				S	S
1773.4002	SRR2100204	Mycobacterium tuberculosis C00008739	26686880,26116186			S		S				S	S
1773.4003	SRR2467267	Mycobacterium tuberculosis C00008740	26686880,26116186			S		R				S	R
1773.4004	SRR2100205	Mycobacterium tuberculosis C00008741	26686880,26116186			S		S				S	S
1773.4005	SRR2100206	Mycobacterium tuberculosis C00008742	26686880,26116186	S	S	S		S	S	S		S	R
1773.4006	SRR2100207	Mycobacterium tuberculosis C00008743	26686880,26116186			S		R				S	S
1773.4007	SRR2100208	Mycobacterium tuberculosis C00008744	26686880,26116186			S		R				S	S
1773.4008	SRR2100209	Mycobacterium tuberculosis C00008745	26686880,26116186			S		R				S	S
1773.4009	SRR2100210	Mycobacterium tuberculosis C00008746	26686880,26116186			S		S				S	S
1773.4010	SRR2100211	Mycobacterium tuberculosis C00008747	26686880,26116186			S		S				S	S
1773.4011	SRR2100212	Mycobacterium tuberculosis C00008748	26686880,26116186			S		S				S	S
1773.4012	SRR2100213	Mycobacterium tuberculosis C00008749	26686880,26116186			S		S				S	S
1773.4013	SRR2467268	Mycobacterium tuberculosis C00008750	26686880,26116186			S		R					S
1773.4014	SRR2100214	Mycobacterium tuberculosis C00008751	26686880,26116186			S		S				S	S
1773.4015	SRR2100215	Mycobacterium tuberculosis C00008752	26686880,26116186			S		R				S	S
1773.4016	SRR2100216	Mycobacterium tuberculosis C00008753	26686880,26116186			S		R				S	S
1773.4017	SRR2100217	Mycobacterium tuberculosis C00008754	26686880,26116186	S	S	S		R	S	S		S	R	S
1773.4018	SRR2100218	Mycobacterium tuberculosis C00008755	26686880,26116186			S		R				S	S
1773.4019	SRR2100219	Mycobacterium tuberculosis C00008756	26686880,26116186			S		R				S	S
1773.4020	SRR2100220	Mycobacterium tuberculosis C00008757	26686880,26116186			S		R				S	S
1773.4021	SRR2100221	Mycobacterium tuberculosis C00008758	26686880,26116186			S		S				S	S
1773.4022	SRR2100222	Mycobacterium tuberculosis C00008759	26686880,26116186			S		S				S	S
1773.4023	SRR2100223	Mycobacterium tuberculosis C00008760	26686880,26116186			S		S				S	S
1773.4024	SRR2100224	Mycobacterium tuberculosis C00008762	26686880,26116186			S		S				S	S
1773.4025	SRR2100225	Mycobacterium tuberculosis C00008765	26686880,26116186			S		R				S	S
1773.4026	SRR2100226	Mycobacterium tuberculosis C00008766	26686880,26116186	S	S	S		S	S	S		S	R	S
1773.4027	SRR2100227	Mycobacterium tuberculosis C00008767	26686880,26116186	S	S	R		R	R	R		S	R
1773.4028	SRR2100228	Mycobacterium tuberculosis C00008768	26686880,26116186	S	S	R		R	S	S		S	S	S
1773.4029	SRR2100229	Mycobacterium tuberculosis C00008769	26686880,26116186			S		R				S	S
1773.4030	SRR2100230	Mycobacterium tuberculosis C00008770	26686880,26116186			S		S				S	S
1773.4031	SRR2100231	Mycobacterium tuberculosis C00008771	26686880,26116186	S	S	R		R	S	S		S	R	R
1773.4032	SRR2100232	Mycobacterium tuberculosis C00008772	26686880,26116186			S		S				S	S
1773.4033	SRR2100233	Mycobacterium tuberculosis C00008773	26686880,26116186			S		S				S	S
1773.4034	SRR2100234	Mycobacterium tuberculosis C00008774	26686880,26116186			R		R				S	R
1773.4035	SRR2100235	Mycobacterium tuberculosis C00008776	26686880,26116186			S		S				S	S
1773.4036	SRR2100236	Mycobacterium tuberculosis C00008777	26686880,26116186			S		S				S	S
1773.4037	SRR2100237	Mycobacterium tuberculosis C00008778	26686880,26116186			S		S				S	S
1773.4038	SRR2100238	Mycobacterium tuberculosis C00008779	26686880,26116186	S		S		R	S	S		R	R
1773.4039	SRR2100240	Mycobacterium tuberculosis C00008781	26686880,26116186			S		R				S	S
1773.4040	SRR2100241	Mycobacterium tuberculosis C00008782	26686880,26116186									S
1773.4041	SRR2100242	Mycobacterium tuberculosis C00008783	26686880,26116186			S		S				S	S
1773.4042	SRR2100243	Mycobacterium tuberculosis C00008784	26686880,26116186			S		S				S	S
1773.4043	SRR2100244	Mycobacterium tuberculosis C00008785	26686880,26116186			S		S				S	S
1773.4044	SRR2100245	Mycobacterium tuberculosis C00008786	26686880,26116186			S		R				S	S
1773.4045	SRR2100246	Mycobacterium tuberculosis C00008787	26686880,26116186	S	S	S		R	S	S		S	R	S
1773.4046	SRR2100247	Mycobacterium tuberculosis C00008788	26686880,26116186			S		S				S	S
1773.4047	SRR2100248	Mycobacterium tuberculosis C00008789	26686880,26116186			S		R				S	S
1773.4048	SRR2100249	Mycobacterium tuberculosis C00008790	26686880,26116186			S		R				S	S
1773.4049	SRR2100250	Mycobacterium tuberculosis C00008791	26686880,26116186	R	R	S		R	R	R		S	R	R
1773.4050	SRR2100251	Mycobacterium tuberculosis C00008793	26686880,26116186			S		R				S	S
1773.4051	SRR2100252	Mycobacterium tuberculosis C00008794	26686880,26116186			S		S				S	S
1773.4052	SRR2100253	Mycobacterium tuberculosis C00008795	26686880,26116186			S		S				S	S
1773.4053	SRR2100254	Mycobacterium tuberculosis C00008796	26686880,26116186			S		S				S	S
1773.4054	SRR2100255	Mycobacterium tuberculosis C00008797	26686880,26116186			S		S				S	S
1773.4055	SRR2100256	Mycobacterium tuberculosis C00008798	26686880,26116186			S		S				S	S
1773.4056	SRR2100257	Mycobacterium tuberculosis C00008799	26686880,26116186	R	R	R		R	R	S		S	R
1773.4057	SRR2100258	Mycobacterium tuberculosis C00008800	26686880,26116186			S		R				S	S
1773.4058	SRR2100259	Mycobacterium tuberculosis C00008801	26686880,26116186			S		R				S	S
1773.4059	SRR2100260	Mycobacterium tuberculosis C00008804	26686880,26116186			S		R				S	S
1773.4060	SRR2100261	Mycobacterium tuberculosis C00008805	26686880,26116186			S		R				S	S
1773.4061	SRR2100262	Mycobacterium tuberculosis C00008806	26686880,26116186			S		S				S	S
1773.4062	SRR2100263	Mycobacterium tuberculosis C00008807	26686880,26116186			S		S				S	S
1773.4063	SRR2100264	Mycobacterium tuberculosis C00008808	26686880,26116186			S		S				S	S
1773.4064	SRR2100265	Mycobacterium tuberculosis C00008809	26686880,26116186			S		S				S	S
1773.4065	SRR2100266	Mycobacterium tuberculosis C00008810	26686880,26116186			S		S				S	S
1773.4066	SRR2100267	Mycobacterium tuberculosis C00008811	26686880,26116186	S	S	R		R	S	S		S	R
1773.4067	SRR2100268	Mycobacterium tuberculosis C00008812	26686880,26116186			S		S				S	S
1773.4068	SRR2100269	Mycobacterium tuberculosis C00008813	26686880,26116186			S		S				S	S
1773.4069	SRR2100271	Mycobacterium tuberculosis C00008816	26686880,26116186			S		R				S	S
1773.4070	SRR2100272	Mycobacterium tuberculosis C00008817	26686880,26116186			S		R				S	S
1773.4071	SRR2100273	Mycobacterium tuberculosis C00008818	26686880,26116186			S		S				S	S
1773.4072	SRR2100274	Mycobacterium tuberculosis C00008819	26686880,26116186			S		S				S	S
1773.4073	SRR2100275	Mycobacterium tuberculosis C00008820	26686880,26116186			S		S				S	S
1773.4074	SRR2100276	Mycobacterium tuberculosis C00008821	26686880,26116186			S		S				S	S
1773.4075	SRR2100277	Mycobacterium tuberculosis C00008822	26686880,26116186			S		S				S	S
1773.4076	SRR2100278	Mycobacterium tuberculosis C00008823	26686880,26116186			S		R				S	S
1773.4077	SRR2100279	Mycobacterium tuberculosis C00008824	26686880,26116186			S		S				S	S
1773.4078	SRR2100280	Mycobacterium tuberculosis C00008825	26686880,26116186			S		S				S	S
1773.4079	SRR2100281	Mycobacterium tuberculosis C00008826	26686880,26116186			S		S				S	S
1773.4080	SRR2100282	Mycobacterium tuberculosis C00008827	26686880,26116186	S	S	S		R	S	S		S	R
1773.4081	SRR2100283	Mycobacterium tuberculosis C00008828	26686880,26116186			S		R				S	S
1773.4082	SRR2100284	Mycobacterium tuberculosis C00008829	26686880,26116186			S		S				S	S
1773.4083	SRR2100285	Mycobacterium tuberculosis C00008830	26686880,26116186			S		S				S	S
1773.4084	SRR2100286	Mycobacterium tuberculosis C00008831	26686880,26116186			S		S				S	S
1773.4085	SRR2100287	Mycobacterium tuberculosis C00008832	26686880,26116186			S		S				S	S
1773.4086	SRR2100288	Mycobacterium tuberculosis C00008833	26686880,26116186	S	S	S		R	S	S		R	S	S
1773.4087	SRR2100289	Mycobacterium tuberculosis C00008834	26686880,26116186			S		R				S	S
1773.4088	SRR2100290	Mycobacterium tuberculosis C00008835	26686880,26116186			S		R				S	S
1773.4089	SRR2100291	Mycobacterium tuberculosis C00008836	26686880,26116186			S		S				S	S
1773.4090	SRR2100292	Mycobacterium tuberculosis C00008837	26686880,26116186			S		S				S	S
1773.4091	SRR2100293	Mycobacterium tuberculosis C00008838	26686880,26116186			S		S				S	S
1773.4092	SRR2100294	Mycobacterium tuberculosis C00008839	26686880,26116186	S	S	S		R	S	S		R	R
1773.4093	SRR2100295	Mycobacterium tuberculosis C00008840	26686880,26116186			S		R				S	S
1773.4094	SRR2100296	Mycobacterium tuberculosis C00008841	26686880,26116186			S		S				S	S
1773.4095	SRR2100297	Mycobacterium tuberculosis C00008842	26686880,26116186			S		S				S	S
1773.4096	SRR2100298	Mycobacterium tuberculosis C00008843	26686880,26116186			S		S				S	S
1773.4097	SRR2100299	Mycobacterium tuberculosis C00008844	26686880,26116186			S		S				S	S
1773.4098	SRR2100300	Mycobacterium tuberculosis C00008845	26686880,26116186			S		R				S	S
1773.4099	SRR2100301	Mycobacterium tuberculosis C00008846	26686880,26116186	S	S	S		R	S	S		S	R
1773.4100	SRR2100302	Mycobacterium tuberculosis C00008847	26686880,26116186			S		S				S	S
1773.4101	SRR2100303	Mycobacterium tuberculosis C00008848	26686880,26116186			S		S				S	S
1773.4102	SRR2100304	Mycobacterium tuberculosis C00008849	26686880,26116186			S		S				S	S
1773.4103	SRR2100305	Mycobacterium tuberculosis C00008850	26686880,26116186			S		S				S	S
1773.4104	SRR2100306	Mycobacterium tuberculosis C00008851	26686880,26116186	S	S	R		R	S	S		R	R	R
1773.4105	SRR2100307	Mycobacterium tuberculosis C00008852	26686880,26116186			S		S				S	S
1773.4106	SRR2100308	Mycobacterium tuberculosis C00008853	26686880,26116186			S		S				S	S
1773.4107	SRR2100309	Mycobacterium tuberculosis C00008854	26686880,26116186			S		S				S	S
1773.4108	SRR2100310	Mycobacterium tuberculosis C00008855	26686880,26116186			S		S				S	S
1773.4109	SRR2100311	Mycobacterium tuberculosis C00008856	26686880,26116186			S		S				S	S
1773.4110	SRR2100313	Mycobacterium tuberculosis C00008858	26686880,26116186			S		S				S	S
1773.4111	SRR2100314	Mycobacterium tuberculosis C00008860	26686880,26116186			S		S				S	S
1773.4112	SRR2100315	Mycobacterium tuberculosis C00008861	26686880,26116186			S		S				S	S
1773.4113	SRR2100316	Mycobacterium tuberculosis C00008862	26686880,26116186			S		S				S	S
1773.4114	SRR2100317	Mycobacterium tuberculosis C00008863	26686880,26116186			S		S				S	S
1773.4115	SRR2100318	Mycobacterium tuberculosis C00008864	26686880,26116186			S		S				S	S
1773.4116	SRR2100319	Mycobacterium tuberculosis C00008865	26686880,26116186			S		S				S	S
1773.4117	SRR2100320	Mycobacterium tuberculosis C00008866	26686880,26116186			S		R				S	S
1773.4118	SRR2100321	Mycobacterium tuberculosis C00008867	26686880,26116186			S		R				S	S
1773.4119	SRR2100322	Mycobacterium tuberculosis C00008868	26686880,26116186			S		S				S	S
1773.4120	SRR2100323	Mycobacterium tuberculosis C00008869	26686880,26116186			S		R				S	S
1773.4121	SRR2100324	Mycobacterium tuberculosis C00008870	26686880,26116186	S	S	S		R	S	S		S	R
1773.4122	SRR2100325	Mycobacterium tuberculosis C00008871	26686880,26116186			S		R				S	S
1773.4123	SRR2100326	Mycobacterium tuberculosis C00008872	26686880,26116186			S		S				S	S
1773.4124	SRR2100327	Mycobacterium tuberculosis C00008873	26686880,26116186			S		S				S	S
1773.4125	SRR2100328	Mycobacterium tuberculosis C00008874	26686880,26116186			S		S				S	S
1773.4126	SRR2100329	Mycobacterium tuberculosis C00008875	26686880,26116186			S		S				S	S
1773.4127	SRR2100330	Mycobacterium tuberculosis C00008876	26686880,26116186			S		S				S	S
1773.4128	SRR2100331	Mycobacterium tuberculosis C00008877	26686880,26116186	S	S	S		R	S	S		R	R
1773.4129	SRR2100332	Mycobacterium tuberculosis C00008878	26686880,26116186			S		R				S	S
1773.4130	SRR2100333	Mycobacterium tuberculosis C00008879	26686880,26116186			S		S				S	S
1773.4131	SRR2100334	Mycobacterium tuberculosis C00008881	26686880,26116186			S		S				S	S
1773.4132	SRR2100336	Mycobacterium tuberculosis C00008883	26686880,26116186			S		S				S	S
1773.4133	SRR2100337	Mycobacterium tuberculosis C00008884	26686880,26116186			S		S				S	S
1773.4134	SRR2100338	Mycobacterium tuberculosis C00008885	26686880,26116186			S		S				S	S
1773.4135	SRR2100339	Mycobacterium tuberculosis C00008886	26686880,26116186			S		S				S	S
1773.4136	SRR2100340	Mycobacterium tuberculosis C00008887	26686880,26116186			S		R				S	S
1773.4137	SRR2100341	Mycobacterium tuberculosis C00008888	26686880,26116186			S		R				S	S
1773.4138	SRR2100342	Mycobacterium tuberculosis C00008889	26686880,26116186			S		R				S	S
1773.4139	SRR2100343	Mycobacterium tuberculosis C00008890	26686880,26116186			S		R				S	S
1773.4140	SRR2100344	Mycobacterium tuberculosis C00008891	26686880,26116186			S		R				S	S
1773.4141	SRR2100345	Mycobacterium tuberculosis C00008892	26686880,26116186			S		S				S	S
1773.4142	SRR2100346	Mycobacterium tuberculosis C00008893	26686880,26116186			S		S				S	S
1773.4143	SRR2100347	Mycobacterium tuberculosis C00008894	26686880,26116186			S		S				S	S
1773.4144	SRR2100348	Mycobacterium tuberculosis C00008895	26686880,26116186			S		S				S	S
1773.4145	SRR2100349	Mycobacterium tuberculosis C00008896	26686880,26116186	S	S	S		R	S	S		S	R	S
1773.4146	SRR2100350	Mycobacterium tuberculosis C00008897	26686880,26116186			S		R				S	S
1773.4147	SRR2100351	Mycobacterium tuberculosis C00008898	26686880,26116186			S		R				S	S
1773.4148	SRR2100352	Mycobacterium tuberculosis C00008899	26686880,26116186	S	S	R		R	S	S		R	R	R
1773.4149	SRR2100353	Mycobacterium tuberculosis C00008900	26686880,26116186			S		R				S	S
1773.4150	SRR2100354	Mycobacterium tuberculosis C00008901	26686880,26116186			S		S					S
1773.4151	SRR2100355	Mycobacterium tuberculosis C00008902	26686880,26116186			S		S				S	S
1773.4152	SRR2100356	Mycobacterium tuberculosis C00008903	26686880,26116186			S		S				S	S
1773.4153	SRR2100357	Mycobacterium tuberculosis C00008904	26686880,26116186			S		S				S	S
1773.4154	SRR2100358	Mycobacterium tuberculosis C00008905	26686880,26116186			S		S				S	S
1773.4155	SRR2100360	Mycobacterium tuberculosis C00008907	26686880,26116186			S		S				S	S
1773.4156	SRR2100361	Mycobacterium tuberculosis C00008909	26686880,26116186			S		S				S	S
1773.4157	SRR2100362	Mycobacterium tuberculosis C00008910	26686880,26116186			S		S				S	S
1773.4158	SRR2100363	Mycobacterium tuberculosis C00008911	26686880,26116186			S		S				S	S
1773.4159	SRR2100364	Mycobacterium tuberculosis C00008912	26686880,26116186			S		S				S	S
1773.4160	SRR2100365	Mycobacterium tuberculosis C00008913	26686880,26116186			S		S				S	S
1773.4161	SRR2467269	Mycobacterium tuberculosis C00008914	26686880,26116186			S		S				S	S
1773.4162	SRR2100366	Mycobacterium tuberculosis C00008915	26686880,26116186			S		S				S	S
1773.4163	SRR2100367	Mycobacterium tuberculosis C00008916	26686880,26116186	S	S	S		R	S	S		S	R	R
1773.4164	SRR2100368	Mycobacterium tuberculosis C00008917	26686880,26116186	S	S	S		R	S	S		S	R
1773.4165	SRR2100369	Mycobacterium tuberculosis C00008918	26686880,26116186			S		R				S	S
1773.4166	SRR2100370	Mycobacterium tuberculosis C00008919	26686880,26116186	S	S	S		R	S	S		S	S	S
1773.4167	SRR2100371	Mycobacterium tuberculosis C00008920	26686880,26116186			S		S				S	S
1773.4168	SRR2100372	Mycobacterium tuberculosis C00008921	26686880,26116186			S		S				S	S
1773.4169	SRR2100373	Mycobacterium tuberculosis C00008922	26686880,26116186			S		S				S	S
1773.4170	SRR2100374	Mycobacterium tuberculosis C00008923	26686880,26116186			S		R				S	S
1773.4171	SRR2100375	Mycobacterium tuberculosis C00008924	26686880,26116186			S		S				S	S
1773.4172	SRR2100376	Mycobacterium tuberculosis C00008925	26686880,26116186	S	S	S		R	S	R		R	R	S
1773.4173	SRR2100377	Mycobacterium tuberculosis C00008926	26686880,26116186			S		R				S	S
1773.4174	SRR2100378	Mycobacterium tuberculosis C00008927	26686880,26116186			S		S				S	S
1773.4175	SRR2100379	Mycobacterium tuberculosis C00008928	26686880,26116186			S		S				S	S
1773.4176	SRR2100380	Mycobacterium tuberculosis C00008929	26686880,26116186			S		S				S	S
1773.4177	SRR2100381	Mycobacterium tuberculosis C00008930	26686880,26116186			S		S				S	S
1773.4178	SRR2100382	Mycobacterium tuberculosis C00008931	26686880,26116186			S		S				S	S
1773.4179	SRR2100383	Mycobacterium tuberculosis C00008932	26686880,26116186			S		R				S	S
1773.4180	SRR2100384	Mycobacterium tuberculosis C00008933	26686880,26116186			S		S				S	S
1773.4181	SRR2100385	Mycobacterium tuberculosis C00008934	26686880,26116186	S	S	R		R	S	S		R	R
1773.4182	SRR2100386	Mycobacterium tuberculosis C00008936	26686880,26116186			S		R				S	S
1773.4183	SRR2100387	Mycobacterium tuberculosis C00008937	26686880,26116186	S	S			R	S	S		R	R	R
1773.4184	SRR2100239	Mycobacterium tuberculosis C00009037	26686880,26116186	S	S	R		S	S	R			R
1773.4185	SRR2100390	Mycobacterium tuberculosis C00009055	26686880,26116186					R				S	R
1773.4186	SRR2100391	Mycobacterium tuberculosis C00009070	26686880,26116186			S		R				S	S
1773.4187	SRR2100392	Mycobacterium tuberculosis C00009072	26686880,26116186	S	S	S		R	S	S		R	R	R
1773.4188	SRR2100393	Mycobacterium tuberculosis C00009079	26686880,26116186			S		R				S	S
1773.4189	SRR2100335	Mycobacterium tuberculosis C00009080	26686880,26116186	S	S	R		R	S	S		S	R	R
1773.4190	SRR2100270	Mycobacterium tuberculosis C00009088	26686880,26116186			S		R				S	S
1773.4191	SRR2100394	Mycobacterium tuberculosis C00009094	26686880,26116186			S		R				S	S
1773.4192	SRR2100395	Mycobacterium tuberculosis C00009095	26686880,26116186			S		R				S	S
1773.4193	SRR2100396	Mycobacterium tuberculosis C00009104	26686880,26116186			S						S	S
1773.4194	SRR2100312	Mycobacterium tuberculosis C00009110	26686880,26116186			S		R				S	S
1773.4195	SRR2467270	Mycobacterium tuberculosis C00009113	26686880,26116186			S		R				S	S
1773.4196	SRR2100397	Mycobacterium tuberculosis C00009116	26686880,26116186			S		R				S	S
1773.4197	SRR2100398	Mycobacterium tuberculosis C00009122	26686880,26116186			S		S				S	R
1773.4198	SRR2100399	Mycobacterium tuberculosis C00009128	26686880,26116186			S		R				S	S
1773.4199	SRR2100400	Mycobacterium tuberculosis C00010177	26686880,26116186	S	S	R		R	S	S		R	R	S
1773.4200	SRR2100401	Mycobacterium tuberculosis C00010180	26686880,26116186			S		S				S	S	S
1773.4201	SRR2100402	Mycobacterium tuberculosis C00010187	26686880,26116186	S	S	S		R	S	S		S	R	R
1773.4202	SRR2100403	Mycobacterium tuberculosis C00010188	26686880,26116186			S		S				S	S	S
1773.4203	SRR2100404	Mycobacterium tuberculosis C00010190	26686880,26116186			S		S				S	S	S
1773.4204	SRR2100405	Mycobacterium tuberculosis C00010210	26686880,26116186			S		S				S	S	R
1773.4205	SRR2100406	Mycobacterium tuberculosis C00010215	26686880,26116186			S		S				S	S	S
1773.4206	SRR2100407	Mycobacterium tuberculosis C00010218	26686880,26116186			S		S				S	S	S
1773.4207	SRR2100408	Mycobacterium tuberculosis C00010224	26686880,26116186			S		S				S	S	S
1773.4208	SRR2100409	Mycobacterium tuberculosis C00010227	26686880,26116186			S		S				S	S	S
1773.4209	SRR2100410	Mycobacterium tuberculosis C00010233	26686880,26116186			S		S				S	S	S
1773.4210	SRR2100411	Mycobacterium tuberculosis C00010237	26686880,26116186			S		S				S	S	S
1773.4211	SRR2100412	Mycobacterium tuberculosis C00010245	26686880,26116186			S		S				S	S	S
1773.4212	SRR2100413	Mycobacterium tuberculosis C00010249	26686880,26116186			S		S				S	S	S
1773.4213	SRR2100414	Mycobacterium tuberculosis C00010251	26686880,26116186			S		S				S	S	S
1773.4214	SRR2100415	Mycobacterium tuberculosis C00010259	26686880,26116186			S		S				S	S	S
1773.4215	SRR2100416	Mycobacterium tuberculosis C00010260	26686880,26116186			S		S				S	S	S
1773.4216	SRR2100417	Mycobacterium tuberculosis C00010262	26686880,26116186			S		R				S	S	S
1773.4217	SRR2100418	Mycobacterium tuberculosis C00010267	26686880,26116186			S		S				S	S	S
1773.4218	SRR2100419	Mycobacterium tuberculosis C00010270	26686880,26116186	S	S	R		R	R	R		R	R	R
1773.4219	SRR2100420	Mycobacterium tuberculosis C00010271	26686880,26116186			S		S				S	S	S
1773.4220	SRR2100421	Mycobacterium tuberculosis C00010272	26686880,26116186			S		S				S	S	S
1773.4221	SRR2100422	Mycobacterium tuberculosis C00010465	26686880,26116186			S		S				S	S	S
1773.4222	SRR2100423	Mycobacterium tuberculosis C00010466	26686880,26116186			S		S				S	S	S
1773.4223	SRR2100424	Mycobacterium tuberculosis C00010472	26686880,26116186			S		S				S	S	S
1773.4224	SRR2100425	Mycobacterium tuberculosis C00010473	26686880,26116186			S		S				S	S	S
1773.4225	SRR2100426	Mycobacterium tuberculosis C00010475	26686880,26116186			S		S				S	S	S
1773.4226	SRR2100427	Mycobacterium tuberculosis C00010484	26686880,26116186			S		S				S	S	S
1773.4227	SRR2100428	Mycobacterium tuberculosis C00010486	26686880,26116186			S		S				S	S	S
1773.4228	SRR2100429	Mycobacterium tuberculosis C00010491	26686880,26116186	S	S	R		R	S	S		S	R	R
1773.4229	SRR2100430	Mycobacterium tuberculosis C00010492	26686880,26116186			S		S				S	S	S
1773.4230	SRR2100431	Mycobacterium tuberculosis C00010496	26686880,26116186			S		S				S	S	S
1773.4231	SRR2100432	Mycobacterium tuberculosis C00010499	26686880,26116186			S		R				R	R	S
1773.4232	SRR2100433	Mycobacterium tuberculosis C00010506	26686880,26116186			S		S				S	S	S
1773.4233	SRR2100434	Mycobacterium tuberculosis C00010509	26686880,26116186			S		S				S	S	R
1773.4234	SRR2100435	Mycobacterium tuberculosis C00010514	26686880,26116186			S		S				S	S	S
1773.4235	SRR2100436	Mycobacterium tuberculosis C00010515	26686880,26116186			S		S				S	S	S
1773.4236	SRR2100437	Mycobacterium tuberculosis C00010518	26686880,26116186			S		S				S	S	S
1773.4237	SRR2100438	Mycobacterium tuberculosis C00010519	26686880,26116186			S		S				S	S	S
1773.4238	SRR2100439	Mycobacterium tuberculosis C00010521	26686880,26116186			S		S				S	S	S
1773.4239	SRR2100440	Mycobacterium tuberculosis C00010523	26686880,26116186			S		S				S	S	S
1773.4240	SRR2100441	Mycobacterium tuberculosis C00010525	26686880,26116186			S		S				S	S
1773.4241	SRR2100442	Mycobacterium tuberculosis C00010526	26686880,26116186			S		S				S	S	S
1773.4242	SRR2100443	Mycobacterium tuberculosis C00010534	26686880,26116186			S		S				S	S	S
1773.4243	SRR2100444	Mycobacterium tuberculosis C00010535	26686880,26116186			S		S				S	S	S
1773.4244	SRR2100445	Mycobacterium tuberculosis C00010537	26686880,26116186			S		S				S	S	S
1773.4245	SRR2100446	Mycobacterium tuberculosis C00010539	26686880,26116186			S		R				S	S	S
1773.4246	SRR2100447	Mycobacterium tuberculosis C00010541	26686880,26116186			S		S				S	S	S
1773.4247	SRR2100448	Mycobacterium tuberculosis C00010544	26686880,26116186			S		S				S	S	S
1773.4248	SRR2100449	Mycobacterium tuberculosis C00010547	26686880,26116186			S		S				S	S	S
1773.4249	SRR2100450	Mycobacterium tuberculosis C00010550	26686880,26116186			S		S				S	S	S
1773.4250	SRR2100451	Mycobacterium tuberculosis C00010559	26686880,26116186			S		S				S	S	S
1773.4251	SRR2100452	Mycobacterium tuberculosis C00011381	26686880,26116186			S		S				S	S	S
1773.4252	SRR2100453	Mycobacterium tuberculosis C00011384	26686880,26116186			S		R				S	S	S
1773.4253	SRR2100454	Mycobacterium tuberculosis C00011391	26686880,26116186			S		S				S	S	S
1773.4254	SRR2100455	Mycobacterium tuberculosis C00011396	26686880,26116186			S		S				S	S	S
1773.4255	SRR2100456	Mycobacterium tuberculosis C00011405	26686880,26116186			S		S				S	S	S
1773.4256	SRR2100457	Mycobacterium tuberculosis C00011418	26686880,26116186			S		S				S	S	S
1773.4257	SRR2100458	Mycobacterium tuberculosis C00011423	26686880,26116186			S		S				S	S	S
1773.4258	SRR2100459	Mycobacterium tuberculosis C00011427	26686880,26116186	S	R	R		R		S		S	R	R
1773.4259	SRR2100460	Mycobacterium tuberculosis C00011431	26686880,26116186			S		S				S	S	S
1773.4260	SRR2100461	Mycobacterium tuberculosis C00011432	26686880,26116186			S		S				S	S	S
1773.4261	SRR2100462	Mycobacterium tuberculosis C00011435	26686880,26116186			S		S				S	S	S
1773.4262	SRR2100463	Mycobacterium tuberculosis C00011436	26686880,26116186			S		S				S	S	S
1773.4263	SRR2100464	Mycobacterium tuberculosis C00011438	26686880,26116186			S		S				S	S	S
1773.4264	SRR2100465	Mycobacterium tuberculosis C00011445	26686880,26116186					S
1773.4265	SRR2100466	Mycobacterium tuberculosis C00011458	26686880,26116186			S		S				S	S	S
1773.4266	SRR2100467	Mycobacterium tuberculosis C00012868	26686880,26116186			S		S				S	S
1773.4267	SRR2100468	Mycobacterium tuberculosis C00012869	26686880,26116186			S		S				S	S
1773.4268	SRR2100469	Mycobacterium tuberculosis C00012870	26686880,26116186			S		S				S	S
1773.4269	SRR2100470	Mycobacterium tuberculosis C00012871	26686880,26116186			S		S				S	S
1773.4270	SRR2100471	Mycobacterium tuberculosis C00012872	26686880,26116186			S		S				S	S
1773.4271	SRR2100472	Mycobacterium tuberculosis C00012873	26686880,26116186			S		S				S	S
1773.4272	SRR2100473	Mycobacterium tuberculosis C00012874	26686880,26116186			S		S				S	S
1773.4273	SRR2100474	Mycobacterium tuberculosis C00012875	26686880,26116186			S		S				S	S
1773.4274	SRR2100475	Mycobacterium tuberculosis C00012876	26686880,26116186			S		S				S	S
1773.4275	SRR2100476	Mycobacterium tuberculosis C00012877	26686880,26116186			S		S				S	S
1773.4276	SRR2100477	Mycobacterium tuberculosis C00012878	26686880,26116186			S		S				S	S
1773.4277	SRR2100478	Mycobacterium tuberculosis C00012879	26686880,26116186			S		S				S	S
1773.4278	SRR2100479	Mycobacterium tuberculosis C00012881	26686880,26116186			S		S				S	S
1773.4279	SRR2100480	Mycobacterium tuberculosis C00012882	26686880,26116186			S		S				S	S
1773.4280	SRR2100481	Mycobacterium tuberculosis C00012884	26686880,26116186			S		S				S	S
1773.4281	SRR2100482	Mycobacterium tuberculosis C00012885	26686880,26116186			S		S				S	S
1773.4282	SRR2100483	Mycobacterium tuberculosis C00012886	26686880,26116186			S		S				S	S
1773.4283	SRR2100484	Mycobacterium tuberculosis C00012887	26686880,26116186			S		S				S	S
1773.4284	SRR2100485	Mycobacterium tuberculosis C00012888	26686880,26116186			S		S				S	S
1773.4285	SRR2100486	Mycobacterium tuberculosis C00012889	26686880,26116186			S		S				S	S
1773.4286	SRR2100487	Mycobacterium tuberculosis C00012890	26686880,26116186			S		S				S	S
1773.4287	SRR2100488	Mycobacterium tuberculosis C00012891	26686880,26116186			S		S				S	S
1773.4288	SRR2100489	Mycobacterium tuberculosis C00012892	26686880,26116186			S		S				S	S
1773.4289	SRR2100490	Mycobacterium tuberculosis C00012893	26686880,26116186			S		S				S	S
1773.4290	SRR2100491	Mycobacterium tuberculosis C00012894	26686880,26116186			S		S				S	S
1773.4291	SRR2100492	Mycobacterium tuberculosis C00012895	26686880,26116186			S		S				S	S
1773.4292	SRR2100493	Mycobacterium tuberculosis C00012896	26686880,26116186			S		S				S	S
1773.4293	SRR2100494	Mycobacterium tuberculosis C00012897	26686880,26116186			S		S				S	S
1773.4294	SRR2100495	Mycobacterium tuberculosis C00012899	26686880,26116186			S		S				S	S
1773.4295	SRR2100496	Mycobacterium tuberculosis C00012900	26686880,26116186			S		S				S	S
1773.4296	SRR2100497	Mycobacterium tuberculosis C00012901	26686880,26116186									S
1773.4297	SRR2100498	Mycobacterium tuberculosis C00012902	26686880,26116186			S		S				S	S
1773.4298	SRR2100499	Mycobacterium tuberculosis C00012903	26686880,26116186			S		R				S	S
1773.4299	SRR2100500	Mycobacterium tuberculosis C00012904	26686880,26116186			S		S				S	S
1773.4300	SRR2467271	Mycobacterium tuberculosis C00012905	26686880,26116186			S		R				S	S	S
1773.4301	SRR2100501	Mycobacterium tuberculosis C00012906	26686880,26116186			S		S				S	S
1773.4302	SRR2100502	Mycobacterium tuberculosis C00012907	26686880,26116186			S		S				S	S
1773.4303	SRR2100503	Mycobacterium tuberculosis C00012908	26686880,26116186			S		S				S	S
1773.4304	SRR2100504	Mycobacterium tuberculosis C00012909	26686880,26116186			S		S				S	S
1773.4305	SRR2100505	Mycobacterium tuberculosis C00012910	26686880,26116186			S		S				S	S
1773.4306	SRR2100506	Mycobacterium tuberculosis C00012912	26686880,26116186			S		S				S	S
1773.4307	SRR2100507	Mycobacterium tuberculosis C00012913	26686880,26116186			S		S				S	S
1773.4308	SRR2100508	Mycobacterium tuberculosis C00012915	26686880,26116186			S		S				S	S
1773.4309	SRR2100509	Mycobacterium tuberculosis C00012916	26686880,26116186			S		S				S	S
1773.4310	SRR2100510	Mycobacterium tuberculosis C00012917	26686880,26116186			S		S				S	S
1773.4311	SRR2100511	Mycobacterium tuberculosis C00012918	26686880,26116186			S		S				S	S
1773.4312	SRR2100512	Mycobacterium tuberculosis C00012919	26686880,26116186			S		S				S	S
1773.4313	SRR2100513	Mycobacterium tuberculosis C00012920	26686880,26116186			S		S				S	S
1773.4314	SRR2100514	Mycobacterium tuberculosis C00012921	26686880,26116186			S		S				S	S
1773.4315	SRR2100515	Mycobacterium tuberculosis C00012922	26686880,26116186			S		S				S	S
1773.4316	SRR2100516	Mycobacterium tuberculosis C00012923	26686880,26116186			S		S				S	S
1773.4317	SRR2100517	Mycobacterium tuberculosis C00012924	26686880,26116186			S		S				S	S
1773.4318	SRR2100518	Mycobacterium tuberculosis C00012925	26686880,26116186			S		S				S	S
1773.4319	SRR2100519	Mycobacterium tuberculosis C00012927	26686880,26116186			S		S				S	S
1773.4320	SRR2100520	Mycobacterium tuberculosis C00012928	26686880,26116186			S		S				S	S
1773.4321	SRR2100521	Mycobacterium tuberculosis C00012929	26686880,26116186			S		S				S	S	S
1773.4322	SRR2100522	Mycobacterium tuberculosis C00012930	26686880,26116186			S		S				S	S
1773.4323	SRR2100523	Mycobacterium tuberculosis C00012931	26686880,26116186			S		S				S	S
1773.4324	SRR2100524	Mycobacterium tuberculosis C00012933	26686880,26116186			S		S				S	S
1773.4325	SRR2100525	Mycobacterium tuberculosis C00012934	26686880,26116186			S		S				S	S
1773.4326	SRR2100526	Mycobacterium tuberculosis C00012935	26686880,26116186			S		S				S	S
1773.4327	SRR2100527	Mycobacterium tuberculosis C00012936	26686880,26116186			S		S				S	S
1773.4328	SRR2100528	Mycobacterium tuberculosis C00012937	26686880,26116186			S		S				S	S
1773.4329	SRR2100529	Mycobacterium tuberculosis C00012938	26686880,26116186			S		S				S	S
1773.4330	SRR2100530	Mycobacterium tuberculosis C00012939	26686880,26116186			S		S				S	S
1773.4331	SRR2100531	Mycobacterium tuberculosis C00012940	26686880,26116186			S		S				S	S
[truncated: 3,356 more rows]

## Sheet: Table C (Sal SR)
Table C. Laboratory-derived susceptible and resistant phenotypes for S. enterica genomes used in this study.
PATRIC ID	Run Accession	Genome Name	Publication	Ampicillin	Amoxicillin-Clavulanate	Ceftriaxone	Chloramphenicol	Sulfisoxazole	Cefoxitin	Gentamicin	Streptomycin	Tetracycline	Ceftiofur
590.13107	SRR1177335	Salmonella enterica SRR1177335	30333126	S	S	S	S		S	R	R	R	S
590.13138	SRR1177356	Salmonella enterica SRR1177356	30333126	S	S	S	S		S	S		R	S
590.17784	SRR1177360	Salmonella enterica SRR1177360	30333126	S	S	S	S		S	S		S	S
590.13178	SRR1177369	Salmonella enterica SRR1177369	30333126	S	S	S	S		S	S	R	R	S
590.13206	SRR1181521	Salmonella enterica SRR1181521	30333126	S	S	S	S		S	S	R	R	S
590.13304	SRR1181529	Salmonella enterica SRR1181529	30333126	S	S	S	S		S	S	R	R	S
590.13365	SRR1181532	Salmonella enterica SRR1181532	30333126	S	S	S	S		S	S		R	S
590.13430	SRR1181559	Salmonella enterica SRR1181559	30333126	S	S	S	S		S	S		S	S
590.13438	SRR1181560	Salmonella enterica SRR1181560	30333126	S	S	S	S		S	S		S	S
590.13485	SRR1185781	Salmonella enterica SRR1185781	30333126	S	S	S	S		S	S		R	S
590.13576	SRR1185792	Salmonella enterica SRR1185792	30333126	S	S	S	S		S	S		S	S
590.13849	SRR1195625	Salmonella enterica SRR1195625	30333126	S	S	S	S		S	S		S	S
590.13884	SRR1195631	Salmonella enterica SRR1195631	30333126	R	R	R	S		R	S	R	R	R
590.13951	SRR1195643	Salmonella enterica SRR1195643	30333126	S	S	S	S		S	S		S	S
590.13999	SRR1195649	Salmonella enterica SRR1195649	30333126	S	S	S	S		S	S	R	R	S
590.14057	SRR1195663	Salmonella enterica SRR1195663	30333126	S	S	S	S		S	S		S	S
590.14091	SRR1195666	Salmonella enterica SRR1195666	30333126	S	S	S	S		S	S	R	R	S
590.14356	SRR1198931	Salmonella enterica SRR1198931	30333126	R	R	R	S		R	S		S	R
590.14426	SRR1198961	Salmonella enterica SRR1198961	30333126	S	S	S	S		S	S		S	S
590.14442	SRR1198962	Salmonella enterica SRR1198962	30333126	R	R	R	S		R	R	R	R	R
590.14460	SRR1198972	Salmonella enterica SRR1198972	30333126	R	R	R	S		R	S		S	R
590.14485	SRR1200747	Salmonella enterica SRR1200747	30333126	S	S	S	S		S	S		S	S
590.14517	SRR1200749	Salmonella enterica SRR1200749	30333126	S	S	S	S		S	S		S	S
590.14638	SRR1200759	Salmonella enterica SRR1200759	30333126	S	S	S	S		S	R	R	R	S
590.14668	SRR1200761	Salmonella enterica SRR1200761	30333126	S	S	S	S		S	S		R	S
590.14687	SRR1200762	Salmonella enterica SRR1200762	30333126	S	S	S	S		S	S		R	S
590.14748	SRR1200765	Salmonella enterica SRR1200765	30333126	S	S	S	S		S	S		S	S
590.14766	SRR1200766	Salmonella enterica SRR1200766	30333126	S	S	S	S		S	S	R	R	S
590.14785	SRR1200767	Salmonella enterica SRR1200767	30333126	S	S	S	S		S	S		S	S
590.14821	SRR1202983	Salmonella enterica SRR1202983	30333126	S	S	S	S		S	S		S	S
590.14878	SRR1202996	Salmonella enterica SRR1202996	30333126	R	S	S	S		S	S		S	S
590.14935	SRR1203013	Salmonella enterica SRR1203013	30333126	S	S	S	S		S	S	R	R	S
590.14964	SRR1203017	Salmonella enterica SRR1203017	30333126	S	S	S	S		S	S		S	S
590.14980	SRR1203018	Salmonella enterica SRR1203018	30333126	S	S	S	S		S	S		S	S
590.15040	SRR1203028	Salmonella enterica SRR1203028	30333126	R	R	S					R	R	S
590.15075	SRR1203044	Salmonella enterica SRR1203044	30333126	S	S	S			S	S		S	S
590.15091	SRR1220702	Salmonella enterica SRR1220702	30333126	S	S	S	S		S	S	R	R	S
590.15292	SRR1220745	Salmonella enterica SRR1220745	30333126	S	S	S	S		S	R	R	S	S
590.15303	SRR1220766	Salmonella enterica SRR1220766	30333126	S	S	S	S		S	S		S	S
590.15316	SRR1220770	Salmonella enterica SRR1220770	30333126	S	S	S	S		S	S		S	S
590.15341	SRR1220800	Salmonella enterica SRR1220800	30333126	S	S	S	S		S	S		S	S
590.15401	SRR1257274	Salmonella enterica SRR1257274	30333126	R	R	R	S		R	S		S	R
590.15445	SRR1257280	Salmonella enterica SRR1257280	30333126	S	S	S	S		S	S		S	S
590.17815	SRR1257300	Salmonella enterica SRR1257300	30333126	R	R	R	R		R	S	R	R	R
590.15646	SRR1272524	Salmonella enterica SRR1272524	30333126	R	R	R	S		R	S		S	R
590.15790	SRR1272862	Salmonella enterica SRR1272862	30333126	S	S	S	S		S	S		R	S
590.15800	SRR1272872	Salmonella enterica SRR1272872	30333126	R	R	R	S		R	S		S	R
590.15816	SRR1272895	Salmonella enterica SRR1272895	30333126	S	S	S	S		S	R	R	R	S
590.15836	SRR1292273	Salmonella enterica SRR1292273	30333126	R	R	R	R	R	R	S	R	R	R
590.15841	SRR1292319	Salmonella enterica SRR1292319	30333126	R	R	R	S	S	R	S	R	R	R
590.15893	SRR1299219	Salmonella enterica SRR1299219	30333126	S	S	S	S		S	S		S	S
590.16037	SRR1299285	Salmonella enterica SRR1299285	30333126	R	S	S	S	R	S	S	R	R	S
590.16055	SRR1299286	Salmonella enterica SRR1299286	30333126	S	S	S	S		S	S		S	S
590.16084	SRR1299292	Salmonella enterica SRR1299292	30333126	S	S	S	S		S	S		S	S
590.16146	SRR1299301	Salmonella enterica SRR1299301	30333126	R	R	R	S	R	R	R	R	R	R
590.16382	SRR1299361	Salmonella enterica SRR1299361	30333126	R	R	R	S	R	R	S		R	R
590.16461	SRR1299367	Salmonella enterica SRR1299367	30333126	S	S	S	S	S	S	S		S	S
590.16598	SRR1299398	Salmonella enterica SRR1299398	30333126	R	R	R	S	R	R	S		R	R
590.16672	SRR1299430	Salmonella enterica SRR1299430	30333126	S	S	S	S		S	S		S	S
590.16696	SRR1299431	Salmonella enterica SRR1299431	30333126	S	S	S	S		S	S	R	R	S
590.16723	SRR1300555	Salmonella enterica SRR1300555	30333126	S	S	S	S		S	S		S	S
590.16824	SRR1300605	Salmonella enterica SRR1300605	30333126	S	S	S	S	S	S	S		R	S
590.16862	SRR1300612	Salmonella enterica SRR1300612	30333126	S	S	S	S	S	S	S	R	S	S
590.17028	SRR1300670	Salmonella enterica SRR1300670	30333126	S	S	S	S	S	S	S		R	S
590.17121	SRR1300728	Salmonella enterica SRR1300728	30333126	S	S	S	S		S	S		S	S
590.17130	SRR1300733	Salmonella enterica SRR1300733	30333126	S	S	S	S		S	S		S	S
590.17382	SRR1334376	Salmonella enterica SRR1334376	30333126	S	S	S	S	S	S			S	S
590.17385	SRR1334378	Salmonella enterica SRR1334378	30333126	S	S	S	S	S	S	S		S	S
590.17407	SRR1334639	Salmonella enterica SRR1334639	30333126	S	S	S	S	R	S	R	R	S	S
590.17454	SRR1363286	Salmonella enterica SRR1363286	30333126	S	S	S	S		S	S		S	S
590.17459	SRR1363287	Salmonella enterica SRR1363287	30333126	S	S	S	S	S	S	S		S	S
590.17467	SRR1363291	Salmonella enterica SRR1363291	30333126	S	S	S	S	S	S	S		R	S
590.17474	SRR1363299	Salmonella enterica SRR1363299	30333126	R	R	R	R		R	S	R	R	R
590.17478	SRR1363301	Salmonella enterica SRR1363301	30333126	R	R	R	R	R	R	R	R	R	R
590.17495	SRR1363314	Salmonella enterica SRR1363314	30333126	R	R	R	R	R	R	R	R	R	R
590.17497	SRR1363315	Salmonella enterica SRR1363315	30333126	S	S	S	S			R	R	R	S
590.17498	SRR1363316	Salmonella enterica SRR1363316	30333126	S	S	S	S		S	S	R	R	S
590.17504	SRR1363330	Salmonella enterica SRR1363330	30333126	S	S	S	S	R	S	S		S	S
590.17505	SRR1363331	Salmonella enterica SRR1363331	30333126	R		S	R	R	S	S	R	R	S
590.17511	SRR1363345	Salmonella enterica SRR1363345	30333126	S	S	S	S		S	S		S	S
590.17523	SRR1514713	Salmonella enterica SRR1514713	30333126	R	R	S	S		S	R	R	R	S
590.17527	SRR1514721	Salmonella enterica SRR1514721	30333126	R	R	R	R		R	S	R	R	R
590.17529	SRR1514723	Salmonella enterica SRR1514723	30333126	R	S	S	S		S	R	R	S	S
590.17531	SRR1514724	Salmonella enterica SRR1514724	30333126	R	R	R	R		R	S	R	R	R
590.17537	SRR1514746	Salmonella enterica SRR1514746	30333126	S	S	S	S		S	R	R	R	S
590.12964	SRR1521525	Salmonella enterica SRR1521525	30333126	S	S	S	S	S	S	S		R	S
590.13033	SRR1521560	Salmonella enterica SRR1521560	30333126	S	S	S	S	S	S	S		R	S
590.13250	SRR1525263	Salmonella enterica SRR1525263	30333126	S	S	S	S		S	S		S	S
590.13291	SRR1525269	Salmonella enterica SRR1525269	30333126	R	R	R	R		R	S	R	R	R
590.13332	SRR1525275	Salmonella enterica SRR1525275	30333126	R	R	S	S		S	R	R	R	S
590.13337	SRR1525277	Salmonella enterica SRR1525277	30333126	R		S	S		S	R	R	R	S
590.13341	SRR1528470	Salmonella enterica SRR1528470	30333126	S	S	S	S	S	S	S		S	S
590.13382	SRR1528472	Salmonella enterica SRR1528472	30333126	R	R	S	S	R	S	S	R	R	S
590.13405	SRR1528473	Salmonella enterica SRR1528473	30333126	R	S	S	S	S	S	S	R	R	S
590.13425	SRR1528479	Salmonella enterica SRR1528479	30333126	S	S	S	S	S	S	S		S	S
590.13477	SRR1528486	Salmonella enterica SRR1528486	30333126	S	S	S	S	R	S	R	R	R	S
590.13606	SRR1528495	Salmonella enterica SRR1528495	30333126	S	S	S	S	R	S	R	R	R	S
590.13640	SRR1528506	Salmonella enterica SRR1528506	30333126	S	S	S	S	S	S	S		S	S
590.13663	SRR1528507	Salmonella enterica SRR1528507	30333126	R		S	S	R	S	R	R	S	S
590.13683	SRR1528508	Salmonella enterica SRR1528508	30333126	S	S	S	S	S	S	S		S	S
590.13715	SRR1528512	Salmonella enterica SRR1528512	30333126	S	S	S	S	S	S	S		R	S
590.13860	SRR1528526	Salmonella enterica SRR1528526	30333126	R	R	R	S	S	R	S		S	R
590.13918	SRR1528530	Salmonella enterica SRR1528530	30333126	S	S	S	S	S	S	R	R	R	S
590.13980	SRR1528536	Salmonella enterica SRR1528536	30333126	R		S	S	S	S	R		S	S
590.14008	SRR1534823	Salmonella enterica SRR1534823	30333126	S	S	S	S	S	S	S		S	S
590.14018	SRR1534824	Salmonella enterica SRR1534824	30333126	S	S	S	S	S	S	S		S	S
590.14056	SRR1534878	Salmonella enterica SRR1534878	30333126	S	S	S	S	S	S	S		S	S
590.17800	SRR1534888	Salmonella enterica SRR1534888	30333126	R	S	S	S	S	S	S		S	S
590.14162	SRR1534903	Salmonella enterica SRR1534903	30333126	S	S	S	S	R	S	S		R	S
590.14248	SRR1544145	Salmonella enterica SRR1544145	30333126	S	S	S	S	S	S	S		S	S
590.14264	SRR1544152	Salmonella enterica SRR1544152	30333126	S	S	S	S	S	S	S	R	R	S
590.14363	SRR1544176	Salmonella enterica SRR1544176	30333126	R	R	R	S	S	R	S	R	R	R
590.14453	SRR1544207	Salmonella enterica SRR1544207	30333126	R	S	S	S	R	S	R		R	S
590.14472	SRR1544208	Salmonella enterica SRR1544208	30333126	R	R	R	R	R	R	S	R	R	R
590.14542	SRR1544231	Salmonella enterica SRR1544231	30333126	R	R	R	R	R	R	S	R	R	R
590.14605	SRR1544239	Salmonella enterica SRR1544239	30333126	R	R	R	S	R	R	S		R	R
590.14839	SRR1544370	Salmonella enterica SRR1544370	30333126	R	R	R	S	S	R	S	R	R	R
590.14913	SRR1544391	Salmonella enterica SRR1544391	30333126	R		S		R	S	S	R	S	S
590.14953	SRR1544414	Salmonella enterica SRR1544414	30333126	S	S	S	S	S	S	S		S	S
590.14979	SRR1544415	Salmonella enterica SRR1544415	30333126	S	S	S	S	S	S	S		S	S
590.15014	SRR1544424	Salmonella enterica SRR1544424	30333126	S	S	S	S	S	S	S		S	S
590.15114	SRR1553754	Salmonella enterica SRR1553754	30333126	S	S	S	S		S	S	R	R	S
590.15314	SRR1553836	Salmonella enterica SRR1553836	30333126	S	S	S	S		S	R	R	S	S
590.15319	SRR1553842	Salmonella enterica SRR1553842	30333126	R		S	S	R	S		R	R	S
590.15334	SRR1553843	Salmonella enterica SRR1553843	30333126	S	S	S	S	S	S	S		R	S
590.15363	SRR1553886	Salmonella enterica SRR1553886	30333126	S	S	S	S		S	R	R	S	S
590.15372	SRR1553905	Salmonella enterica SRR1553905	30333126	S	S	S	S	S	S	R	R	S	S
590.15426	SRR1556071	Salmonella enterica SRR1556071	30333126	R	R	S		R		S	R	R	S
590.15527	SRR1556095	Salmonella enterica SRR1556095	30333126	R	S	S	S	R	S	R	R	R	S
590.15564	SRR1556103	Salmonella enterica SRR1556103	30333126	S	S	S	S	S	S	S			S
590.15597	SRR1556107	Salmonella enterica SRR1556107	30333126	S	S	S	S	S	S	S		S	S
590.15604	SRR1556115	Salmonella enterica SRR1556115	30333126	S	S	S		S	S	S		R	S
590.15694	SRR1556947	Salmonella enterica SRR1556947	30333126	S	S	S	S	S	S	S		S	S
590.15741	SRR1556965	Salmonella enterica SRR1556965	30333126	S	S	S	S	S	S	S		S	S
590.15749	SRR1556968	Salmonella enterica SRR1556968	30333126	S	S	S	S	S	S	S		S	S
590.15783	SRR1556980	Salmonella enterica SRR1556980	30333126	S	S	S	S	S	S	S	R	R	S
590.15806	SRR1556982	Salmonella enterica SRR1556982	30333126	S	S	S	S	S	S	S	R	R	S
590.15826	SRR1556983	Salmonella enterica SRR1556983	30333126	S	S	S	S	S	S	S		S	S
590.15964	SRR1562587	Salmonella enterica SRR1562587	30333126	R	S	S	S	S	S	S		S	S
590.15976	SRR1562593	Salmonella enterica SRR1562593	30333126	S	S	S	S	S	S	R	R	S	S
590.15993	SRR1562599	Salmonella enterica SRR1562599	30333126	R	S	S	S	R	S	R			S
590.16050	SRR1562608	Salmonella enterica SRR1562608	30333126	R	R	R	S	S	R	S		R	R
590.16081	SRR1562638	Salmonella enterica SRR1562638	30333126	S	S	S	S	S	S	S		S	S
590.16147	SRR1562659	Salmonella enterica SRR1562659	30333126	S	S	S	S	S	S	S		S	S
590.16160	SRR1562660	Salmonella enterica SRR1562660	30333126	S	S	S	S	S	S	S	R	S	S
590.16166	SRR1573561	Salmonella enterica SRR1573561	30333126	R	R	R	S	R	R	S		R	R
590.16198	SRR1573563	Salmonella enterica SRR1573563	30333126	R	R	R	S	S	R	S		S	R
590.16280	SRR1573571	Salmonella enterica SRR1573571	30333126	S	S	S	S	S	S	S		S	S
590.16291	SRR1573572	Salmonella enterica SRR1573572	30333126	S	S	S	S	S	S	S		S	S
590.16303	SRR1573573	Salmonella enterica SRR1573573	30333126	S	S	S	S	S	S	S		S	S
590.16420	SRR1574259	Salmonella enterica SRR1574259	30333126	R		S	S	R	S	S	R	R	S
590.16464	SRR1574278	Salmonella enterica SRR1574278	30333126	R	S	S	S	S	S	S	R	R	S
590.16502	SRR1574281	Salmonella enterica SRR1574281	30333126	S	S	S		R	S	R	R	R	S
590.16590	SRR1574310	Salmonella enterica SRR1574310	30333126	R		S	S	S	S	S		R	S
590.16749	SRR1582170	Salmonella enterica SRR1582170	30333126	S	S	S	S		S	S	R	R	S
590.16772	SRR1582177	Salmonella enterica SRR1582177	30333126	R	R	R	R		R	S	R	R	R
590.16801	SRR1582188	Salmonella enterica SRR1582188	30333126	S	S	S	S		S	S		S	S
590.16916	SRR1583130	Salmonella enterica SRR1583130	30333126	S	S	S	S	S	S	S	R	R	S
590.16958	SRR1583139	Salmonella enterica SRR1583139	30333126	S	S	S	S	R	S	S		R	S
590.16967	SRR1583145	Salmonella enterica SRR1583145	30333126	S	S	S	S	R	S	R	R	S	S
590.17031	SRR1588662	Salmonella enterica SRR1588662	30333126	S	S	S	S	S	S	S	R	S	S
590.17134	SRR1588674	Salmonella enterica SRR1588674	30333126	S	S	S	S	S	S	S		S	S
590.17174	SRR1588686	Salmonella enterica SRR1588686	30333126	S	S	S	S	S	S	S	R	S	S
590.17217	SRR1588692	Salmonella enterica SRR1588692	30333126	S	S	S	S	S	S	S	R	R	S
590.17233	SRR1598874	Salmonella enterica SRR1598874	30333126	S	S	S	S	S	S	S	R	S	S
590.17250	SRR1598877	Salmonella enterica SRR1598877	30333126	S	S	S		S	S	S		S	S
590.17253	SRR1598878	Salmonella enterica SRR1598878	30333126	S	S	S	S	S	S	S		S	S
590.17271	SRR1598881	Salmonella enterica SRR1598881	30333126	R		S	R	R	S	R	R	R	S
590.17281	SRR1598883	Salmonella enterica SRR1598883	30333126	S	S	S	S	S	S	S		S	S
590.17294	SRR1598885	Salmonella enterica SRR1598885	30333126	S	S	S	S	R	S	R	R	S	S
590.17299	SRR1598886	Salmonella enterica SRR1598886	30333126	S	S	S	S	S	S	S		S	S
590.17314	SRR1598889	Salmonella enterica SRR1598889	30333126	R	S	S		R	S	S		R	S
590.17318	SRR1609681	Salmonella enterica SRR1609681	30333126	S	S	S	S	R	S	R	R	R	S
590.17380	SRR1609694	Salmonella enterica SRR1609694	30333126	R		S	S	R	S			S	S
590.17389	SRR1609696	Salmonella enterica SRR1609696	30333126	S	S	S	S	R	S	S	R	R	S
590.17395	SRR1615088	Salmonella enterica SRR1615088	30333126	S	S	S	S	S	S	S		S	S
590.17404	SRR1615092	Salmonella enterica SRR1615092	30333126	R	R	R	S	S	R	S		S	R
590.17416	SRR1619528	Salmonella enterica SRR1619528	30333126	S	S	S	S	S	S	S		S	S
590.17421	SRR1619548	Salmonella enterica SRR1619548	30333126	S	S	S	S	S	S	S	R	R	S
590.17425	SRR1619553	Salmonella enterica SRR1619553	30333126	S	S	S		R		S		R	S
590.17432	SRR1619565	Salmonella enterica SRR1619565	30333126	S	S	S	S	S	S	S		S	S
590.17450	SRR1619597	Salmonella enterica SRR1619597	30333126	R		S	S	S	S	S	R	S	S
590.17453	SRR1619602	Salmonella enterica SRR1619602	30333126	S	S	S	S	R	S	R	R	S	S
590.17460	SRR1631181	Salmonella enterica SRR1631181	30333126	R	R	R	S	S	R	S	R	R	R
590.12963	SRR1631190	Salmonella enterica SRR1631190	30333126	S	S	S	S	S	S	S		S	S
590.13019	SRR1631196	Salmonella enterica SRR1631196	30333126	R	S	S	S	S	S	S		S	S
590.13032	SRR1636988	Salmonella enterica SRR1636988	30333126	S	S	S	S		S	S	R	R	S
590.13064	SRR1637016	Salmonella enterica SRR1637016	30333126	S	S	S	S		S	S		S	S
590.13223	SRR1637050	Salmonella enterica SRR1637050	30333126	R		S	S		S	S		S	S
590.13246	SRR1637052	Salmonella enterica SRR1637052	30333126	S	S	S	S		S	S	R	S	S
590.13260	SRR1637053	Salmonella enterica SRR1637053	30333126	S	S	S	S		S	S		S	S
590.13295	SRR1637055	Salmonella enterica SRR1637055	30333126	S	S	S	S	S	S	S		S	S
590.13348	SRR1637058	Salmonella enterica SRR1637058	30333126	S	S	S	S		S	S	R	R	S
590.13374	SRR1637060	Salmonella enterica SRR1637060	30333126	S	S	S	S		S	S		S	S
590.13436	SRR1637068	Salmonella enterica SRR1637068	30333126	R		S	S		S	R	R	R	S
590.13481	SRR1637069	Salmonella enterica SRR1637069	30333126	S	S	S	S		S	S		S	S
590.13503	SRR1637070	Salmonella enterica SRR1637070	30333126	R	R	S	S		S	R	R	R	S
590.13563	SRR1637079	Salmonella enterica SRR1637079	30333126	S	S	S	S		S	S		S	S
590.13587	SRR1637080	Salmonella enterica SRR1637080	30333126	S	S	S	S		S	S	R	R	S
590.13661	SRR1637088	Salmonella enterica SRR1637088	30333126	R		S	S		S	S	R	R	S
590.13679	SRR1646522	Salmonella enterica SRR1646522	30333126	S	S	S	S	S	S	S		S	S
590.13703	SRR1646531	Salmonella enterica SRR1646531	30333126	S	S	S	S	S	S	S		S	S
590.13721	SRR1646540	Salmonella enterica SRR1646540	30333126	R	R	R	S	S	R	S		R	R
590.13749	SRR1646541	Salmonella enterica SRR1646541	30333126	R	R	R	S	S	R	S		S	R
590.13771	SRR1646547	Salmonella enterica SRR1646547	30333126	S	S	S	S	S	S	S		S	S
590.13820	SRR1646555	Salmonella enterica SRR1646555	30333126	S	S	S	S	S	S	S		S	S
590.13855	SRR1646557	Salmonella enterica SRR1646557	30333126	S	S	S	S	S	S	S		S	S
590.13886	SRR1646573	Salmonella enterica SRR1646573	30333126	R	R	R	S	R	R	S		R	R
590.13942	SRR1646927	Salmonella enterica SRR1646927	30333126	S	S	S	S	S	S	S		S	S
590.13953	SRR1646928	Salmonella enterica SRR1646928	30333126	S	S	S	S	S	S	S		S	S
590.13962	SRR1646929	Salmonella enterica SRR1646929	30333126	S	S	S	S	S	S	S	R	R	S
590.13978	SRR1646930	Salmonella enterica SRR1646930	30333126	S	S	S	S	S	S	S		S	S
590.14028	SRR1646942	Salmonella enterica SRR1646942	30333126	S	S	S	S	S	S	S		R	S
590.14072	SRR1646945	Salmonella enterica SRR1646945	30333126	S	S	S	S	S	S	S		S	S
590.14112	SRR1646948	Salmonella enterica SRR1646948	30333126	S	S	S	S	S	S	S	R	R	S
590.14153	SRR1658082	Salmonella enterica SRR1658082	30333126	R	R	R	S		R	S		R	R
590.14225	SRR1664261	Salmonella enterica SRR1664261	30333126	R	R	R	S	S	R	S	R	R	R
590.14245	SRR1664264	Salmonella enterica SRR1664264	30333126	S	S	S	S	S	S	S		S	S
590.14407	SRR1664299	Salmonella enterica SRR1664299	30333126	R	R	R	R	R	R	S	R	R	R
590.14482	SRR1698180	Salmonella enterica SRR1698180	30333126	S	S	S	S		S	S		S	S
590.14522	SRR1713618	Salmonella enterica SRR1713618	30333126	S	S	S	S		S	S		S	S
590.14545	SRR1713619	Salmonella enterica SRR1713619	30333126	S	S	S	S		S	S		S	S
590.14586	SRR1713631	Salmonella enterica SRR1713631	30333126	S	S	S	S		S	S		S	S
590.14665	SRR1713640	Salmonella enterica SRR1713640	30333126	S	S	S	S		S	S		S	S
590.14683	SRR1713641	Salmonella enterica SRR1713641	30333126	S	S	S	S		S	R		S	S
590.14727	SRR1713644	Salmonella enterica SRR1713644	30333126	R	R	R	S		R	S	R	S	R
590.14749	SRR1713646	Salmonella enterica SRR1713646	30333126	R	R	R	S		R	S		S	R
590.14790	SRR1713651	Salmonella enterica SRR1713651	30333126	S	S	S	S		S	S		S	S
590.14811	SRR1735407	Salmonella enterica SRR1735407	30333126	R	R	R	S		R	S		R	R
590.14834	SRR1735417	Salmonella enterica SRR1735417	30333126	S	S	S	S		S	S		S	S
590.14846	SRR1735418	Salmonella enterica SRR1735418	30333126	S	S	S	S		S	S		R	S
590.14947	SRR1752722	Salmonella enterica SRR1752722	30333126	S	S	S	S	S	S	S		S	S
590.14962	SRR1752726	Salmonella enterica SRR1752726	30333126	S	S	S	S		S	S		R	S
590.14993	SRR1752735	Salmonella enterica SRR1752735	30333126	S	S	S	S	S	S	S		R	S
590.15049	SRR1752781	Salmonella enterica SRR1752781	30333126	S	S	S	S	S	S	S		S	S
590.15062	SRR1752782	Salmonella enterica SRR1752782	30333126	S	S	S	S	S	S	S	R	R	S
590.15104	SRR1752811	Salmonella enterica SRR1752811	30333126	S	S	S	S	S	S	S		S	S
590.15200	SRR1752834	Salmonella enterica SRR1752834	30333126	S	S	S	S	S	S	S		S	S
590.15248	SRR1752844	Salmonella enterica SRR1752844	30333126	R	S	S			S	R	R	S	S
590.15255	SRR1752848	Salmonella enterica SRR1752848	30333126	R	R	R	S	R	R	S	R	R	R
590.15304	SRR1752866	Salmonella enterica SRR1752866	30333126	S	S	S	S		S	S		S	S
590.15395	SRR1752880	Salmonella enterica SRR1752880	30333126	R		S	S		S	R	R	S	S
590.15429	SRR1752883	Salmonella enterica SRR1752883	30333126	S	S	S	S	S	S	S		R	S
590.15451	SRR1752886	Salmonella enterica SRR1752886	30333126	S	S	S	S	S	S	S		S	S
590.15484	SRR1752888	Salmonella enterica SRR1752888	30333126	S	S	S	S	S	S	S	R	R	S
590.15508	SRR1752891	Salmonella enterica SRR1752891	30333126	S	S	S	S		S	S		R	S
590.15603	SRR1763808	Salmonella enterica SRR1763808	30333126	S	S	S	S	R	S	R	R	S	S
590.15621	SRR1763809	Salmonella enterica SRR1763809	30333126	S	S	S	S	S	S	S		S	S
590.17882	SRR1763810	Salmonella enterica SRR1763810	30333126	S	S	S	S	S	S	S		S	S
590.15669	SRR1763828	Salmonella enterica SRR1763828	30333126	R		S	S	S	S	S	R	R	S
590.15691	SRR1763829	Salmonella enterica SRR1763829	30333126	S	S	S	S	S	S	S	R	R	S
590.15708	SRR1763832	Salmonella enterica SRR1763832	30333126	S	S	S	S	R	S	R	R	S	S
590.15723	SRR1763837	Salmonella enterica SRR1763837	30333126	S	S	S	S	S	S	S		S	S
590.15740	SRR1763838	Salmonella enterica SRR1763838	30333126	S	S	S	S	R	S	R	R	R	S
590.15759	SRR1763849	Salmonella enterica SRR1763849	30333126	S	S	S	S	R	S	R	R	R	S
590.15779	SRR1763850	Salmonella enterica SRR1763850	30333126	S	S	S	S	S	S	S		S	S
590.15801	SRR1763851	Salmonella enterica SRR1763851	30333126	S	S	S	S	R	S	R	R	S	S
590.15809	SRR1763852	Salmonella enterica SRR1763852	30333126	S	S	S	S	S	S	S		S	S
590.15823	SRR1763853	Salmonella enterica SRR1763853	30333126	S	S	S	S	S	S	S		S	S
590.15835	SRR1763857	Salmonella enterica SRR1763857	30333126	S	S	S	S	R	S	S	R	R	S
590.17883	SRR1763863	Salmonella enterica SRR1763863	30333126	S	S	S	S	R	S	R	R	S	S
590.15878	SRR1763866	Salmonella enterica SRR1763866	30333126	S	S	S	S	S	S	S		R	S
590.15890	SRR1767753	Salmonella enterica SRR1767753	30333126	S	S	S	S	S	S	S		S	S
590.15903	SRR1767766	Salmonella enterica SRR1767766	30333126	S	S	S	S	R	S	S		R	S
590.15914	SRR1767777	Salmonella enterica SRR1767777	30333126	S	S	S	S	S	S	S		S	S
590.15943	SRR1767784	Salmonella enterica SRR1767784	30333126	R	R	R	S	S	R	S		S	R
590.15958	SRR1767788	Salmonella enterica SRR1767788	30333126	R		S	S	S	S	S		S	S
590.15980	SRR1767789	Salmonella enterica SRR1767789	30333126	S	S	S	S	S	S	S		S	S
590.15988	SRR1767798	Salmonella enterica SRR1767798	30333126	S	S	S	S	S	S	S		S	S
590.16002	SRR1767807	Salmonella enterica SRR1767807	30333126	S	S	S	S	S	S	S		S	S
590.16019	SRR1767810	Salmonella enterica SRR1767810	30333126	S	S	S	S	S	S	S	R	R	S
590.16025	SRR1767814	Salmonella enterica SRR1767814	30333126	S	S	S	S	S	S	S		S	S
590.16049	SRR1767815	Salmonella enterica SRR1767815	30333126	S	S	S	S	S	S	S		S	S
590.16067	SRR1767819	Salmonella enterica SRR1767819	30333126	S	S	S	S	S	S	S		S	S
590.16089	SRR1767820	Salmonella enterica SRR1767820	30333126	S	S	S	S	S	S	S	R	R	S
590.16119	SRR1773591	Salmonella enterica SRR1773591	30333126	S	S	S	S	S	S	S		S	S
590.16135	SRR1773592	Salmonella enterica SRR1773592	30333126	S	S	S	S	S	S	S	R	R	S
590.16161	SRR1773628	Salmonella enterica SRR1773628	30333126	S	S	S	S	S	S	S		S	S
590.16173	SRR1773630	Salmonella enterica SRR1773630	30333126	S	S	S	S	S	S	S		R	S
590.16192	SRR1773631	Salmonella enterica SRR1773631	30333126	R	R	R	S	S	R	S		S	R
590.16206	SRR1773633	Salmonella enterica SRR1773633	30333126	S	S	S	S	S	S	S	R	R	S
590.16219	SRR1773634	Salmonella enterica SRR1773634	30333126	R	R	R	S	R	R	S		R	R
590.16237	SRR1773640	Salmonella enterica SRR1773640	30333126	S	S	S	S	S	S	S		S	S
590.16253	SRR1773656	Salmonella enterica SRR1773656	30333126	S	S	S	S	S	S	S		S	S
590.16263	SRR1773836	Salmonella enterica SRR1773836	30333126	R	R	R		S	R	S		S	R
590.16284	SRR1773837	Salmonella enterica SRR1773837	30333126	S	S	S	S	S	S	S		S	S
590.16300	SRR1773838	Salmonella enterica SRR1773838	30333126	S	S	S	S	S	S	S		S	S
590.16338	SRR1774017	Salmonella enterica SRR1774017	30333126	S	S	S	S	S	S	S		S	S
590.16349	SRR1774021	Salmonella enterica SRR1774021	30333126	S	S	S	S	R	S	R	R	R	S
590.16364	SRR1774022	Salmonella enterica SRR1774022	30333126	S	S	S	S	S	S	S		S	S
590.16377	SRR1774031	Salmonella enterica SRR1774031	30333126	S	S	S	S	S	S	S		R	S
590.16393	SRR1777667	Salmonella enterica SRR1777667	30333126	S	S	S	S	S	S	S		S	S
590.16398	SRR1777668	Salmonella enterica SRR1777668	30333126	S	S	S	S	S	S	S		S	S
590.16411	SRR1777669	Salmonella enterica SRR1777669	30333126	S	S	S	S	S	S	S		R	S
590.16422	SRR1777670	Salmonella enterica SRR1777670	30333126	S	S	S	S	S	S	S		R	S
590.16440	SRR1777672	Salmonella enterica SRR1777672	30333126	R		S	S	R	S		R	S	S
590.16452	SRR1777673	Salmonella enterica SRR1777673	30333126	R		S	S	R	S		R	S	S
590.16478	SRR1777682	Salmonella enterica SRR1777682	30333126	S	S	S	S	S	S	S		R	S
590.16507	SRR1777683	Salmonella enterica SRR1777683	30333126	R		S	S	R	S	R	R	S	S
590.16521	SRR1777690	Salmonella enterica SRR1777690	30333126	S	S	S	S	R	S	R	R	S	S
590.16526	SRR1777697	Salmonella enterica SRR1777697	30333126	R		S	S	R	S	R	R	S	S
590.16543	SRR1777701	Salmonella enterica SRR1777701	30333126	S	S	S	S	S	S	S		R	S
590.16552	SRR1777702	Salmonella enterica SRR1777702	30333126	R	R	R	S	S	R	S		S	R
590.16567	SRR1777703	Salmonella enterica SRR1777703	30333126	S	S	S	S	S	S	S		S	S
590.16578	SRR1777705	Salmonella enterica SRR1777705	30333126	S	S	S	S	R	S	R	R	S	S
590.16589	SRR1777706	Salmonella enterica SRR1777706	30333126	S	S	S	S	R	S	R	R	S	S
590.16611	SRR1777707	Salmonella enterica SRR1777707	30333126	S	S	S	S	R	S	R	R	S	S
590.16734	SRR1778032	Salmonella enterica SRR1778032	30333126	S	S	S	S		S	S		S	S
590.16748	SRR1778035	Salmonella enterica SRR1778035	30333126	S	S	S	S		S	S		S	S
590.16763	SRR1783160	Salmonella enterica SRR1783160	30333126	R		S	S	S	S	S	R	R	S
590.16776	SRR1783161	Salmonella enterica SRR1783161	30333126	S	S	S	S	S	S	S		S	S
590.16815	SRR1783171	Salmonella enterica SRR1783171	30333126	S	S	S			S	S	R	R	S
590.16829	SRR1783173	Salmonella enterica SRR1783173	30333126	R	S	S	S	R	S	R	R	R	S
590.16845	SRR1783177	Salmonella enterica SRR1783177	30333126	S	S	S	S	S	S	S		R	S
590.16855	SRR1783178	Salmonella enterica SRR1783178	30333126	S	S	S	S	S	S	S		R	S
590.16868	SRR1783179	Salmonella enterica SRR1783179	30333126	R		S	S	S	S	R		S	S
590.16935	SRR1783195	Salmonella enterica SRR1783195	30333126	S	S	S	S	S	S	S		S	S
590.16942	SRR1783198	Salmonella enterica SRR1783198	30333126	R		S	S	S	S	R		S	S
590.16955	SRR1783199	Salmonella enterica SRR1783199	30333126	S	S	S	S	S	S	S		S	S
590.16960	SRR1783200	Salmonella enterica SRR1783200	30333126	S	S	S	S	S	S	S		R	S
590.16974	SRR1783201	Salmonella enterica SRR1783201	30333126	R	S	S	S	S	S	S		R	S
590.16983	SRR1783202	Salmonella enterica SRR1783202	30333126	R		S	S	R	S		R	S	S
590.17018	SRR1783203	Salmonella enterica SRR1783203	30333126	R		S	S	S	S	R	R	S	S
590.17042	SRR1783205	Salmonella enterica SRR1783205	30333126	S	S	S	S	S	S	S		R	S
590.17078	SRR1783212	Salmonella enterica SRR1783212	30333126	R	S	S	S	R	S	R	R	R	S
590.17092	SRR1783213	Salmonella enterica SRR1783213	30333126	S	S	S	S	R	S	S		R	S
590.17101	SRR1783216	Salmonella enterica SRR1783216	30333126	S	S	S	S		S	S		S	S
590.17120	SRR1783218	Salmonella enterica SRR1783218	30333126	S	S	S	S	S	S	S		S	S
590.17133	SRR1783220	Salmonella enterica SRR1783220	30333126	R	R	R	S	S	R	S	R	R	R
590.17140	SRR1783221	Salmonella enterica SRR1783221	30333126	R		S	S	S	S	S	R	R	S
590.17150	SRR1783222	Salmonella enterica SRR1783222	30333126	S	S	S	S		S	S		S	S
590.17206	SRR1791276	Salmonella enterica SRR1791276	30333126	S	S	S	S	S	S	S	R	R	S
590.17252	SRR1791296	Salmonella enterica SRR1791296	30333126	S	S	S	S	S	S	S		S	S
590.17269	SRR1791300	Salmonella enterica SRR1791300	30333126	R	S	S	S	S	S	S	R	S	S
590.17273	SRR1791377	Salmonella enterica SRR1791377	30333126	S	S	S	S	S	S	S		S	S
590.17279	SRR1791378	Salmonella enterica SRR1791378	30333126	S	S	S	S	S	S	S		S	S
590.17324	SRR1793243	Salmonella enterica SRR1793243	30333126	S	S	S	S	S	S	S		S	S
590.17330	SRR1793244	Salmonella enterica SRR1793244	30333126	R	S	S	S	R	S	R		S	S
590.17339	SRR1793247	Salmonella enterica SRR1793247	30333126	S	S	S	S	S	S	S		S	S
590.17351	SRR1793257	Salmonella enterica SRR1793257	30333126	S	S	S	S	S	S	S		S	S
590.12975	SRR1793267	Salmonella enterica SRR1793267	30333126	S	S	S	S	S	S	S		S	S
590.13005	SRR1793269	Salmonella enterica SRR1793269	30333126	S	S	S	S	S	S	S		S	S
590.13036	SRR1793271	Salmonella enterica SRR1793271	30333126	S	S	S	S	S	S	S		R	S
590.13057	SRR1801537	Salmonella enterica SRR1801537	30333126	R		S	S	R	S	R	R	R	S
590.13098	SRR1801539	Salmonella enterica SRR1801539	30333126	S	S	S	S	S	S	S		S	S
590.13109	SRR1801543	Salmonella enterica SRR1801543	30333126	R		S	S	S	S	S		S	S
590.13118	SRR1801544	Salmonella enterica SRR1801544	30333126	S	S	S	S	S	S	S	R	R	S
590.13132	SRR1801545	Salmonella enterica SRR1801545	30333126	S	S	S	S	S	S	S		S	S
590.13163	SRR1801548	Salmonella enterica SRR1801548	30333126	S	S	S	S	R	S	R	R	R	S
590.13176	SRR1801549	Salmonella enterica SRR1801549	30333126	S	S	S	S	S	S	S		S	S
590.13196	SRR1801550	Salmonella enterica SRR1801550	30333126	S	S	S	S	S	S	S		R	S
590.13234	SRR1801552	Salmonella enterica SRR1801552	30333126	S	S	S	S	R	S	R	R	R	S
590.13245	SRR1801732	Salmonella enterica SRR1801732	30333126	S	S	S	S	S	S	S		S	S
590.13278	SRR1801735	Salmonella enterica SRR1801735	30333126	R	S	S	S	S	S	S	R	S	S
590.13388	SRR1805614	Salmonella enterica SRR1805614	30333126	S	S	S	S	S	S	R		S	S
590.13553	SRR1805679	Salmonella enterica SRR1805679	30333126	R	R	R	S	S	R	S		R	R
590.13573	SRR1812788	Salmonella enterica SRR1812788	30333126	R		S	S	R	S	R		R	S
590.13584	SRR1812805	Salmonella enterica SRR1812805	30333126	S	S	S	S	S	S	S		R	S
590.13591	SRR1812820	Salmonella enterica SRR1812820	30333126	R	R	R	S	S	R	S	R	R	R
590.13600	SRR1812825	Salmonella enterica SRR1812825	30333126	R		S	S	R	S	R	R	R	S
590.13617	SRR1812831	Salmonella enterica SRR1812831	30333126	R	R	R	S	R		S		R	R
590.17786	SRR1812835	Salmonella enterica SRR1812835	30333126	S	S	S	S	S	S	S		R	S
590.13656	SRR1812844	Salmonella enterica SRR1812844	30333126	S	S	S	S	S	S	S	R	R	S
590.13674	SRR1812845	Salmonella enterica SRR1812845	30333126	S	S	S	S	S	S	S		S	S
590.13710	SRR1812851	Salmonella enterica SRR1812851	30333126	R	R	R	S	R	R	S		R	R
590.13719	SRR1812852	Salmonella enterica SRR1812852	30333126	S	S	S	S	S	S	S		S	S
590.17788	SRR1812858	Salmonella enterica SRR1812858	30333126	R	S	S	S	S	S	S		R	S
590.13735	SRR1812859	Salmonella enterica SRR1812859	30333126	S	S	S	S	R	S	S		R	S
590.13753	SRR1812867	Salmonella enterica SRR1812867	30333126	S	S	S	S	R	S	S		R	S
590.13765	SRR1812879	Salmonella enterica SRR1812879	30333126	R		S	S	S	S	S	R	S	S
590.13830	SRR1813445	Salmonella enterica SRR1813445	30333126	S	S	S	S		S	S		R	S
590.13839	SRR1813446	Salmonella enterica SRR1813446	30333126	S	S	S	S	R	S	S		R	S
590.13899	SRR1820092	Salmonella enterica SRR1820092	30333126	R	S	S	S	S	S	S	R	S	S
590.14073	SRR1822300	Salmonella enterica SRR1822300	30333126	S	S	S		S	S	S		R	S
590.14135	SRR1823670	Salmonella enterica SRR1823670	30333126	R	R	R	S	R	R	S		R	R
590.14147	SRR1823677	Salmonella enterica SRR1823677	30333126	S	S	S	S	S	S	S	R	R	S
590.14156	SRR1823681	Salmonella enterica SRR1823681	30333126	S	S	S	S	S	S	S	R	R	S
590.14169	SRR1823683	Salmonella enterica SRR1823683	30333126	S	S	S	S	S	S	S		S	S
590.14175	SRR1823684	Salmonella enterica SRR1823684	30333126	R		S	S	S	S	R		S	S
590.14179	SRR1823687	Salmonella enterica SRR1823687	30333126	S	S	S	S	S	S	S		S	S
590.14193	SRR1823688	Salmonella enterica SRR1823688	30333126	R	S	S	S	S	S	R	R	R	S
590.14205	SRR1823693	Salmonella enterica SRR1823693	30333126	S	S	S	S	S	S	S	R	R	S
590.14217	SRR1823694	Salmonella enterica SRR1823694	30333126	S	S	S	S	S	S	S		S	S
590.14233	SRR1823695	Salmonella enterica SRR1823695	30333126	R		S	S	S	S	R		S	S
590.14247	SRR1823706	Salmonella enterica SRR1823706	30333126	S	S	S	S	S	S	S		S	S
590.14259	SRR1823707	Salmonella enterica SRR1823707	30333126	S	S	S	S	R	S	R	R	S	S
590.14273	SRR1823708	Salmonella enterica SRR1823708	30333126	S	S	S	S	S	S	S	R	R	S
590.14294	SRR1823709	Salmonella enterica SRR1823709	30333126	R	R	R	S	R	R	S		R	R
590.14303	SRR1823711	Salmonella enterica SRR1823711	30333126	S	S	S	S	S	S	S	R	R	S
590.14318	SRR1823712	Salmonella enterica SRR1823712	30333126	R		S	S	R	S	R	R	R	S
590.14333	SRR1849329	Salmonella enterica SRR1849329	30333126	S	S	S	S	S	S	S		S	S
590.14355	SRR1849358	Salmonella enterica SRR1849358	30333126	S	S	S	S	S	S	S	R	R	S
590.14367	SRR1849371	Salmonella enterica SRR1849371	30333126	S	S	S	S	S	S	S	R	R	S
590.14377	SRR1849376	Salmonella enterica SRR1849376	30333126	R	S	S	S	R	S	R		S	S
590.14391	SRR1849384	Salmonella enterica SRR1849384	30333126	S	S	S	S	S	S	S	R	R	S
590.14399	SRR1849385	Salmonella enterica SRR1849385	30333126	S	S	S	S	S	S	S	R	R	S
590.14416	SRR1849386	Salmonella enterica SRR1849386	30333126	S	S	S	S	S	S	S	R	S	S
590.14430	SRR1849395	Salmonella enterica SRR1849395	30333126	S	S	S	S	R	S	R	R	S	S
590.14456	SRR1849399	Salmonella enterica SRR1849399	30333126	R	S	S	S	R	S	R	R	S	S
590.14468	SRR1849405	Salmonella enterica SRR1849405	30333126	S	S	S	S	R	S	R	R	S	S
590.14479	SRR1849406	Salmonella enterica SRR1849406	30333126	S	S	S	S	R	S	R	R	R	S
590.14484	SRR1849407	Salmonella enterica SRR1849407	30333126	S	S	S	S	S	S	S	R	R	S
590.14502	SRR1849412	Salmonella enterica SRR1849412	30333126	S	S	S	S	S	S	S	R	R	S
590.14516	SRR1849413	Salmonella enterica SRR1849413	30333126	S	S	S	S	S	S	S	R	R	S
590.14532	SRR1849414	Salmonella enterica SRR1849414	30333126	S	S	S	S	S	S	S	R	R	S
590.14553	SRR1908939	Salmonella enterica SRR1908939	30333126	R	S	S	S	R	S	R	R	S	S
590.14570	SRR1909005	Salmonella enterica SRR1909005	30333126	S	S	S	S	S	S	S		S	S
590.14583	SRR1910750	Salmonella enterica SRR1910750	30333126	S	S	S	S	S	S	S	R	R	S
590.14597	SRR1910751	Salmonella enterica SRR1910751	30333126	S	S	S	S	R	S	R	R	S	S
590.14610	SRR1910755	Salmonella enterica SRR1910755	30333126	S	S	S	S	S	S	S		S	S
590.14629	SRR1910756	Salmonella enterica SRR1910756	30333126	S	S	S	S	S	S	S		S	S
590.14633	SRR1910773	Salmonella enterica SRR1910773	30333126	S	S	S	S	S	S	S		S	S
590.14676	SRR1914397	Salmonella enterica SRR1914397	30333126	R	R	R		R	R		R	R	R
590.14688	SRR1914403	Salmonella enterica SRR1914403	30333126	S	S	S	S	R	S	R	R	R	S
590.14849	SRR1916389	Salmonella enterica SRR1916389	30333126	S	S	S	S	S	S	S		R	S
590.15057	SRR1946897	Salmonella enterica SRR1946897	30333126	S	S	S	S	S	S	S		R	S
590.15076	SRR1946908	Salmonella enterica SRR1946908	30333126	S	S	S	S	S	S	S		S	S
590.15098	SRR1946915	Salmonella enterica SRR1946915	30333126	S	S	S	S	S	S	S		R	S
590.15105	SRR1946917	Salmonella enterica SRR1946917	30333126	S	S	S	S	R	S	S		R	S
590.15127	SRR1946933	Salmonella enterica SRR1946933	30333126	S	S	S	S	S	S	S	R	R	S
590.15148	SRR1946937	Salmonella enterica SRR1946937	30333126	S	S	S	S	S	S	S	R	R	S
590.15162	SRR1946938	Salmonella enterica SRR1946938	30333126	S	S	S	S	R	S	S	R	R	S
590.15171	SRR1946947	Salmonella enterica SRR1946947	30333126	R	R	R	S	S	R	S		S	R
590.15207	SRR1946958	Salmonella enterica SRR1946958	30333126	S	S	S	S	R	S	S		R	S
590.15258	SRR1946973	Salmonella enterica SRR1946973	30333126	S	S	S	S	S	S	S	R	S	S
590.15273	SRR1946976	Salmonella enterica SRR1946976	30333126	S	S	S	S	S	S	S		S	S
590.15287	SRR1946986	Salmonella enterica SRR1946986	30333126	S	S	S	S	S	S	S	R	R	S
590.15406	SRR1947037	Salmonella enterica SRR1947037	30333126	S	S	S	S	S	S	S		S	S
590.15425	SRR1947038	Salmonella enterica SRR1947038	30333126	R	R	R	S	R	R	R	R	R	R
590.15439	SRR1947041	Salmonella enterica SRR1947041	30333126	S	S	S	S	R	S	R	R	R	S
590.15446	SRR1951833	Salmonella enterica SRR1951833	30333126	R		S	S	R	S	S		S	S
590.15578	SRR1951854	Salmonella enterica SRR1951854	30333126	S	S	S	S	S	S	S		S	S
590.15599	SRR1951856	Salmonella enterica SRR1951856	30333126	R		S	S	S	S	S	R	R	S
590.15642	SRR1951867	Salmonella enterica SRR1951867	30333126	S	S	S	S	S	S	S		S	S
590.15659	SRR1951868	Salmonella enterica SRR1951868	30333126	S	S	S	S	R	S	S		R	S
590.15681	SRR1951870	Salmonella enterica SRR1951870	30333126	S	S	S	S	S	S	S		S	S
590.15706	SRR1951873	Salmonella enterica SRR1951873	30333126	S	S	S	S	R	S	R	R	R	S
590.15773	SRR1951877	Salmonella enterica SRR1951877	30333126	R	R	R	R	R	R	R	R	R	R
590.15866	SRR1973648	Salmonella enterica SRR1973648	30333126	S	S	S		S	S	S		S	S
590.15911	SRR1973696	Salmonella enterica SRR1973696	30333126	S	S	S	S	S	S	S		S	S
590.15954	SRR1973720	Salmonella enterica SRR1973720	30333126	R	S	S	S	R	S	R	R	R	S
590.17884	SRR1973885	Salmonella enterica SRR1973885	30333126	R	R	R	S	S	R	S		S	R
590.16077	SRR1973886	Salmonella enterica SRR1973886	30333126	R	R	R	S	S	R	S		S	R
590.16180	SRR1980610	Salmonella enterica SRR1980610	30333126	R		S	S	S	S	R		S	S
590.16214	SRR1980619	Salmonella enterica SRR1980619	30333126	S	S	S	S	S	S	S		R	S
590.16223	SRR1980731	Salmonella enterica SRR1980731	30333126	S	S	S	S	S	S	S		S	S
590.16239	SRR1980732	Salmonella enterica SRR1980732	30333126	S	S	S	S	R	S	R	R	R	S
590.16251	SRR1980733	Salmonella enterica SRR1980733	30333126	S	S	S	S	S	S	S		S	S
590.16272	SRR1980737	Salmonella enterica SRR1980737	30333126	S	S	S	S	S	S	S		S	S
590.16317	SRR1982132	Salmonella enterica SRR1982132	30333126	R	R	R	S	R	R	S	R	R	R
590.16327	SRR1982138	Salmonella enterica SRR1982138	30333126	S	S	S	S	S	S	S		S	S
590.16335	SRR1982151	Salmonella enterica SRR1982151	30333126	S	S	S	S	S	S	S		S	S
590.16431	SRR1982207	Salmonella enterica SRR1982207	30333126	R	S	S	S	S	S	R	R	R	S
590.17885	SRR1982211	Salmonella enterica SRR1982211	30333126	S	S	S	S	R	S	R	R	S	S
590.16467	SRR1982219	Salmonella enterica SRR1982219	30333126	S	S	S	S	R	S	R	R	S	S
590.16476	SRR1982220	Salmonella enterica SRR1982220	30333126	S	S	S	S	S	S	S		S	S
590.16528	SRR1998976	Salmonella enterica SRR1998976	30333126	S	S	S	S	S	S	S	R	R	S
590.16545	SRR2002451	Salmonella enterica SRR2002451	30333126	S	S	S	S	R	S	S	R	R	S
590.16569	SRR2002456	Salmonella enterica SRR2002456	30333126	S	S	S	S	S	S	S		R	S
590.16609	SRR2002463	Salmonella enterica SRR2002463	30333126	R		S	S	R	S	R	R	S	S
590.16616	SRR2002464	Salmonella enterica SRR2002464	30333126	S	S	S	S	S	S	S		S	S
590.16653	SRR2002468	Salmonella enterica SRR2002468	30333126	S	S	S	S	S	S	S		S	S
590.16670	SRR2002470	Salmonella enterica SRR2002470	30333126	S	S	S	S	R	S	S		R	S
590.16681	SRR2002476	Salmonella enterica SRR2002476	30333126	S	S	S	S	S	S	S		S	S
590.16695	SRR2002479	Salmonella enterica SRR2002479	30333126	S	S	S	S	R	S	R	R	S	S
590.16708	SRR2002480	Salmonella enterica SRR2002480	30333126	S	S	S	S	S	S	S		S	S
590.16732	SRR2002481	Salmonella enterica SRR2002481	30333126	S	S	S	S	S	S	S	R	S	S
590.16751	SRR2002485	Salmonella enterica SRR2002485	30333126	S	S	S	S	S	S	S		R	S
590.16770	SRR2002486	Salmonella enterica SRR2002486	30333126	S	S	S	S	S	S	S		R	S
590.16782	SRR2002487	Salmonella enterica SRR2002487	30333126	S	S	S	S	S	S	S		S	S
590.16800	SRR2005891	Salmonella enterica SRR2005891	30333126	R	R	R	S	S	R	S		S	R
590.16875	SRR2015791	Salmonella enterica SRR2015791	30333126	S	S	S	S	R	S	R		S	S
590.16882	SRR2015797	Salmonella enterica SRR2015797	30333126	R		S	S	S	S	S		R	S
590.16919	SRR2016683	Salmonella enterica SRR2016683	30333126	R	S	S	S	R	S	R		S	S
590.16937	SRR2016696	Salmonella enterica SRR2016696	30333126	R		S	S	R	S	R	R	R	S
590.16976	SRR2016700	Salmonella enterica SRR2016700	30333126	R	S	S	S	R	S	R		S	S
590.16994	SRR2017848	Salmonella enterica SRR2017848	30333126	S	S	S	S	S	S	S		S	S
590.17035	SRR2017857	Salmonella enterica SRR2017857	30333126	S	S	S	S	R	S	S	R	R	S
590.17062	SRR2017862	Salmonella enterica SRR2017862	30333126	S	S	S	S	R	S	S		R	S
590.17069	SRR2017863	Salmonella enterica SRR2017863	30333126	S	S	S	S	S	S	S		R	S
590.17103	SRR2017873	Salmonella enterica SRR2017873	30333126	S	S	S	S	R	S	R		S	S
590.17194	SRR2017883	Salmonella enterica SRR2017883	30333126	R	R	R	S	R	R	S	R	R	R
590.17235	SRR2033915	Salmonella enterica SRR2033915	30333126	S	S	S	S	R	S	S	R	R	S
590.17241	SRR2033916	Salmonella enterica SRR2033916	30333126	R	S	S	S	R	S	R	R	R	S
590.17247	SRR2033920	Salmonella enterica SRR2033920	30333126	S	S	S	S	R	S	R	R	S	S
590.12977	SRR2054606	Salmonella enterica SRR2054606	30333126	S	S	S	S	S	S	S		S	S
590.12998	SRR2054608	Salmonella enterica SRR2054608	30333126	S	S	S	S	S	S	S		S	S
590.13081	SRR2054616	Salmonella enterica SRR2054616	30333126	S	S	S	S	S	S	S	R	R	S
590.13091	SRR2062215	Salmonella enterica SRR2062215	30333126	S	S	S	S	S	S	S	R	R	S
590.13179	SRR2062220	Salmonella enterica SRR2062220	30333126	S	S	S	S	S	S	S		S	S
590.13297	SRR2064118	Salmonella enterica SRR2064118	30333126	S	S	S	S	S	S	S		S	S
590.13327	SRR2064120	Salmonella enterica SRR2064120	30333126	S	S	S	S	S	S	S		S	S
590.17785	SRR2064125	Salmonella enterica SRR2064125	30333126	S	S	S	S	R	S	R	R	S	S
590.13406	SRR2064126	Salmonella enterica SRR2064126	30333126	S	S	S	S	S	S	S		S	S
590.13424	SRR2064127	Salmonella enterica SRR2064127	30333126	R	S	S	S	R	S	S	R	S	S
590.13444	SRR2070978	Salmonella enterica SRR2070978	30333126	S	S	S	S	S	S	R	R	S	S
590.13467	SRR2070979	Salmonella enterica SRR2070979	30333126	S	S	S	S	S	S	S		S	S
590.13484	SRR2070980	Salmonella enterica SRR2070980	30333126	S	S	S	S	R	S	S	R	R	S
590.13567	SRR2070983	Salmonella enterica SRR2070983	30333126	S	S	S	S	S	S	S	R	R	S
590.13643	SRR2070987	Salmonella enterica SRR2070987	30333126	R	S	S	S	S	S	S		R	S
590.13660	SRR2070988	Salmonella enterica SRR2070988	30333126	S	S	S	S	S	S	S		R	S
590.13686	SRR2070990	Salmonella enterica SRR2070990	30333126	S	S	S	S	S	S	S		S	S
590.13736	SRR2071019	Salmonella enterica SRR2071019	30333126	S	S	S	S	S	S	S		S	S
590.13746	SRR2071080	Salmonella enterica SRR2071080	30333126	S	S	S	S	S	S	S		S	S
590.13810	SRR2078197	Salmonella enterica SRR2078197	30333126	S	S	S	S	S	S	S		S	S
590.13861	SRR2078200	Salmonella enterica SRR2078200	30333126	S	S	S	S	S		S		R	S
590.13894	SRR2078202	Salmonella enterica SRR2078202	30333126	R		S	S	S	S	S	R	S	S
590.17768	SRR2078282	Salmonella enterica SRR2078282	30333126	R	R	R	R	R	R	R	R	R	R
590.14093	SRR2078283	Salmonella enterica SRR2078283	30333126	R	R	R	R	R	R	R	R	R	R
590.17797	SRR2082840	Salmonella enterica SRR2082840	30333126	S	S	S		S		S		S	S
590.14128	SRR2082841	Salmonella enterica SRR2082841	30333126	S	S	S	S	S	S	S	R	R	S
590.14150	SRR2082842	Salmonella enterica SRR2082842	30333126	S	S	S	S	S	S	S		S	S
590.14167	SRR2082855	Salmonella enterica SRR2082855	30333126	S	S	S	S	S	S	S		S	S
590.17810	SRR2082856	Salmonella enterica SRR2082856	30333126	S	S	S	S	S	S	S		S	S
590.14203	SRR2082862	Salmonella enterica SRR2082862	30333126	R	S	S	S	S	S	R	R	R	S
590.14321	SRR2085752	Salmonella enterica SRR2085752	30333126	R	S	S	S	S	S	R		R	S
590.14344	SRR2086981	Salmonella enterica SRR2086981	30333126	S	S	S	S	R	S	S		R	S
590.14353	SRR2096539	Salmonella enterica SRR2096539	30333126	S	S	S	S	S	S	S	R	R	S
590.14437	SRR2102389	Salmonella enterica SRR2102389	30333126	R	R	R	S	R	R	S		R	R
590.14501	SRR2102412	Salmonella enterica SRR2102412	30333126	S	S	S	S	S	S	R	R	R	S
590.14518	SRR2102413	Salmonella enterica SRR2102413	30333126	S	S	S	S	S	S	S		S	S
590.14548	SRR2102423	Salmonella enterica SRR2102423	30333126	R	R	R	S	R	R	S	R	R	R
590.14562	SRR2102431	Salmonella enterica SRR2102431	30333126	R	R	R	S	R	R	S		R	R
590.14572	SRR2102441	Salmonella enterica SRR2102441	30333126	S	S	S	S	R	S	S	R	R	S
590.14758	SRR2103410	Salmonella enterica SRR2103410	30333126	R	R	R	S	S	R	S		S	R
590.14796	SRR2104610	Salmonella enterica SRR2104610	30333126	S	S	S	S	R	S	R	R	S	S
590.14869	SRR2125027	Salmonella enterica SRR2125027	30333126	R	R	R	S	R	R	S		R	R
590.14893	SRR2125032	Salmonella enterica SRR2125032	30333126	R		S	S	R	S	R	R	R	S
590.14936	SRR2131386	Salmonella enterica SRR2131386	30333126	S	S	S	S	R	S	R	R	S	S
590.14948	SRR2143425	Salmonella enterica SRR2143425	30333126	R		S	S	R	S	R	R	R	S
590.15007	SRR2143454	Salmonella enterica SRR2143454	30333126	S	S	S	S	S	S	S		S	S
590.15023	SRR2143455	Salmonella enterica SRR2143455	30333126	S	S	S	S	S	S	S		S	S
590.15066	SRR2143475	Salmonella enterica SRR2143475	30333126	S	S	S	S	R	S	S		R	S
590.15139	SRR2143493	Salmonella enterica SRR2143493	30333126	S	S	S	S	R	S	S		S	S
590.15176	SRR2143501	Salmonella enterica SRR2143501	30333126	S	S	S	S	R	S	R		S	S
590.15211	SRR2156497	Salmonella enterica SRR2156497	30333126	R	S	S	S	S	S	S		S	S
590.15220	SRR2156498	Salmonella enterica SRR2156498	30333126	S	S	S	S	S	S	S		S	S
590.15259	SRR2156568	Salmonella enterica SRR2156568	30333126	S	S	S	S	S	S	S		S	S
590.15289	SRR2156613	Salmonella enterica SRR2156613	30333126	R	S	S	S	S	S	S		R	S
590.15294	SRR2156628	Salmonella enterica SRR2156628	30333126	S	S	S	S	R	S	S		R	S
590.15300	SRR2156629	Salmonella enterica SRR2156629	30333126	R		S	S	R	S	R	R	R	S
590.15307	SRR2156635	Salmonella enterica SRR2156635	30333126	R	S	S	S	R	S	R	R	R	S
590.12217	SRR2188116	Salmonella enterica SRR2188116	30333126	S	S	S	S	S	S	S	S	S	S
590.12185	SRR2188117	Salmonella enterica SRR2188117	30333126	S	S	S	S	S	S	S	S	R	S
590.12211	SRR2188119	Salmonella enterica SRR2188119	30333126	S	S	S	S	S	S	S	S	S	S
590.12209	SRR2188122	Salmonella enterica SRR2188122	30333126	S	S	S	S	S	S	S	S	S	S
590.12210	SRR2188123	Salmonella enterica SRR2188123	30333126	S	S	S	S	S	S	S	S	S	S
590.12186	SRR2188125	Salmonella enterica SRR2188125	30333126	R	R	R	R	R	R	S	R	R	R
590.12215	SRR2188126	Salmonella enterica SRR2188126	30333126	S	S	S	S	S	S	S	S	S	S
590.12218	SRR2188127	Salmonella enterica SRR2188127	30333126	S	S	S	S	S	S	S	S	S	S
590.12184	SRR2188129	Salmonella enterica SRR2188129	30333126	S	S	S	S	S	S	S	S	S	S
590.12256	SRR2226821	Salmonella enterica SRR2226821	30333126	S	S	S	S	S	S	S	S	R	S
590.12252	SRR2226881	Salmonella enterica SRR2226881	30333126	S	S	S	S	S	S	S	S	S	S
590.12253	SRR2226882	Salmonella enterica SRR2226882	30333126	S	S	S	S	S	S	S	S	S	S
590.12246	SRR2226896	Salmonella enterica SRR2226896	30333126	S	S	S	S	S	S	S	S	S	S
590.12245	SRR2227278	Salmonella enterica SRR2227278	30333126	R	R	R	S	S	R	S	S	S	R
590.12255	SRR2227279	Salmonella enterica SRR2227279	30333126	S	S	S	S	S	S	S	S	S	S
590.12241	SRR2227323	Salmonella enterica SRR2227323	30333126	S	S	S	S	S	S	S	S	S	S
590.12248	SRR2227324	Salmonella enterica SRR2227324	30333126	S	S	S	S	S	S	S	S	S	S
590.12250	SRR2227325	Salmonella enterica SRR2227325	30333126	S	S	S	S	S	S	S	S	S	S
590.12247	SRR2227437	Salmonella enterica SRR2227437	30333126	R	R	R	R	R	R	S	R	R	R
590.12261	SRR2227598	Salmonella enterica SRR2227598	30333126	S	S	S	S	S	S	S	S	R	S
590.12260	SRR2227603	Salmonella enterica SRR2227603	30333126	S	S	S	S	S	S	S	S	S	S
590.12259	SRR2227612	Salmonella enterica SRR2227612	30333126	S	S	S	S	S	S	S	S	S	S
590.12264	SRR2227999	Salmonella enterica SRR2227999	30333126	S	S	S	S	S	S	S	S	S	S
590.12207	SRR2228224	Salmonella enterica SRR2228224	30333126	S	S	S		R	S	S	R	R	S
590.12208	SRR2228225	Salmonella enterica SRR2228225	30333126	S	S	S	S	S	S	S	S	S	S
590.12197	SRR2239738	Salmonella enterica SRR2239738	30333126	S	S	S	S	S	S	S	S	S	S
590.12191	SRR2239742	Salmonella enterica SRR2239742	30333126	S	S	S	S	S	S	S	S	S	S
590.12187	SRR2239753	Salmonella enterica SRR2239753	30333126	S	S	S	R	R	S	S	R	R	S
590.12190	SRR2239755	Salmonella enterica SRR2239755	30333126	S	S	S	S	S	S	S	R	R	S
590.12194	SRR2239756	Salmonella enterica SRR2239756	30333126	S	S	S	S	S	S	S	S	S	S
590.12195	SRR2239757	Salmonella enterica SRR2239757	30333126	S	S	S	S	S	S	S	S	S	S
590.12196	SRR2239758	Salmonella enterica SRR2239758	30333126	S	S	S	S	S	S	S	S	S	S
590.12198	SRR2239762	Salmonella enterica SRR2239762	30333126	S	S	S	S	S	S	S	S	S	S
590.12293	SRR2239949	Salmonella enterica SRR2239949	30333126	S	S	S	S	S	S	S	S	S	S
590.15338	SRR2407533	Salmonella enterica SRR2407533	30333126	R	S	S	R	R	S	R	R	R	S
590.15345	SRR2407534	Salmonella enterica SRR2407534	30333126	S	S	S	S	R	S	R	R	S	S
590.15353	SRR2407535	Salmonella enterica SRR2407535	30333126	S	S	S	S	S	S	S	S	S	S
590.15400	SRR2407540	Salmonella enterica SRR2407540	30333126	R	S	S	R	R	S		R	R	S
590.15415	SRR2407541	Salmonella enterica SRR2407541	30333126	S	S	S	S	S	S	S	S	S	S
590.15469	SRR2407545	Salmonella enterica SRR2407545	30333126	S	S	S	S	S	S		R	R	S
590.15486	SRR2407546	Salmonella enterica SRR2407546	30333126	S	S	S	S	S	S	S	S	S	S
590.15526	SRR2407549	Salmonella enterica SRR2407549	30333126	R	R	R	R	R	R	R	R	S	R
590.15570	SRR2407552	Salmonella enterica SRR2407552	30333126	S	S	S	S	S	S	S	S	S	S
590.15684	SRR2407561	Salmonella enterica SRR2407561	30333126	S	S	S	S	S	S	S	S	R	S
590.15701	SRR2407562	Salmonella enterica SRR2407562	30333126	R	R	R	S	R	R	S	S	R	R
590.15737	SRR2407567	Salmonella enterica SRR2407567	30333126	S	S	S	R	R	S	R	R	R	S
590.15786	SRR2407573	Salmonella enterica SRR2407573	30333126	S	S	S	S	S	S	S	R	R	S
590.15804	SRR2407575	Salmonella enterica SRR2407575	30333126	S	S	S	S	S	S	S	R	R	S
590.17817	SRR2407576	Salmonella enterica SRR2407576	30333126	R	R	R	S	R	R	S	S	R	R
590.15853	SRR2407579	Salmonella enterica SRR2407579	30333126	S	S	S	S	S	S	S	S	S	S
590.15926	SRR2407588	Salmonella enterica SRR2407588	30333126	R	S	S	S	R	S	R	R	R	S
590.15990	SRR2407594	Salmonella enterica SRR2407594	30333126	S	S	S	S	S	S	S	S	S	S
590.16014	SRR2407596	Salmonella enterica SRR2407596	30333126	S	S	S	S	S	S	S	S	R	S
590.16071	SRR2407602	Salmonella enterica SRR2407602	30333126	S	S	S	S	R	S	S	S	R	S
590.16092	SRR2407604	Salmonella enterica SRR2407604	30333126	R	R	R	S	R	R	S	S	R	R
590.16140	SRR2407608	Salmonella enterica SRR2407608	30333126	S	S	S	S	S	S	S	R	S	S
590.16155	SRR2407609	Salmonella enterica SRR2407609	30333126	R	R	R	S	R	R	S	S	R	R
590.16159	SRR2407610	Salmonella enterica SRR2407610	30333126	S	S	S	S	R	S	R	R	S	S
590.16203	SRR2407613	Salmonella enterica SRR2407613	30333126	S	S	S	S	S	S	S	S	S	S
590.16305	SRR2407619	Salmonella enterica SRR2407619	30333126	R	R	R	R	R	R	S	R	R	R
590.16352	SRR2407625	Salmonella enterica SRR2407625	30333126	S	S	S	S	S	S	S	S	S	S
590.16360	SRR2407626	Salmonella enterica SRR2407626	30333126	R	S	S	S	R	S	S	R	R	S
590.16415	SRR2407630	Salmonella enterica SRR2407630	30333126	S	S	S	S	S	S	S	S	S	S
590.16490	SRR2407635	Salmonella enterica SRR2407635	30333126	S	S	S	S	S	S	S	S	S	S
590.16513	SRR2407636	Salmonella enterica SRR2407636	30333126	R	R	R	S	R	R	S	S	R	R
590.16559	SRR2407639	Salmonella enterica SRR2407639	30333126	R	R	R	S	R	R	S	S	R	R
590.16602	SRR2407641	Salmonella enterica SRR2407641	30333126	S	S	S	S	S	S	S	S	R	S
590.16632	SRR2407644	Salmonella enterica SRR2407644	30333126	S	S	S	S	R	S	S	S	R	S
590.16641	SRR2407645	Salmonella enterica SRR2407645	30333126	S	S	S	S	R	S	R	R	R	S
590.16648	SRR2407646	Salmonella enterica SRR2407646	30333126	R	S	S	S	R	S	R	S	R	S
590.16699	SRR2407651	Salmonella enterica SRR2407651	30333126	S	S	S	S	S	S	S	S	R	S
590.16735	SRR2407654	Salmonella enterica SRR2407654	30333126	S	S	S	S	R	S	S	S	R	S
590.16779	SRR2407658	Salmonella enterica SRR2407658	30333126	R	R	R	R	R	R	R	R	S	R
590.16834	SRR2407663	Salmonella enterica SRR2407663	30333126	S	S	S	S	R	S	S	S	R	S
590.16866	SRR2407665	Salmonella enterica SRR2407665	30333126	S	S	S	S	S	S	S	S	S	S
590.16893	SRR2407666	Salmonella enterica SRR2407666	30333126	S	S	S	S	R	S	S	S	R	S
590.16940	SRR2407669	Salmonella enterica SRR2407669	30333126	R	R	R	S	S	R	S	R	S	R
590.16952	SRR2407670	Salmonella enterica SRR2407670	30333126	S	S	S	S	S	S	S	S	S	S
590.17027	SRR2407677	Salmonella enterica SRR2407677	30333126	S	S	S	S	S	S	S	S	R	S
590.17095	SRR2407684	Salmonella enterica SRR2407684	30333126	R	R	R	S	R	R	S	S	R	R
590.17104	SRR2407685	Salmonella enterica SRR2407685	30333126	S	S	S	S	R	S	S	R	R	S
590.17170	SRR2407692	Salmonella enterica SRR2407692	30333126	S	S	S	S	S	S	S	R	R	S
590.17226	SRR2407699	Salmonella enterica SRR2407699	30333126	R		S	S	R	S	S	R	R	S
590.12653	SRR2407700	Salmonella enterica SRR2407700	30333126	S	S	S	S	S	S	S	S	S	S
590.13084	SRR2407709	Salmonella enterica SRR2407709	30333126	R	R	R	S	R	R	R	R	R	R
590.13114	SRR2407711	Salmonella enterica SRR2407711	30333126	S	S	S	S	S	S	S	S	R	S
590.13166	SRR2407716	Salmonella enterica SRR2407716	30333126	R		S	S	S	S	R	R	R	S
590.13172	SRR2407717	Salmonella enterica SRR2407717	30333126	R	R	R	R	R	R	S	R	R	R
590.13198	SRR2407719	Salmonella enterica SRR2407719	30333126	S	S	S	S	S	S	R	R	R	S
590.13224	SRR2407721	Salmonella enterica SRR2407721	30333126	R		S	S	S	S	S	R	R	S
590.13238	SRR2407723	Salmonella enterica SRR2407723	30333126	S	S	S	S	R	S	S	S	R	S
590.13281	SRR2407727	Salmonella enterica SRR2407727	30333126	R	S	S	S	R	S	S	R	R	S
590.13342	SRR2407734	Salmonella enterica SRR2407734	30333126	S	S	S	S	S	S	S	S	S	S
590.13345	SRR2407735	Salmonella enterica SRR2407735	30333126	S	S	S	S	S	S	S	S	S	S
590.13369	SRR2407737	Salmonella enterica SRR2407737	30333126	S	S	S	S	S	S	S	S	R	S
590.13384	SRR2407738	Salmonella enterica SRR2407738	30333126	S	S	S	S	S	S	S	S	S	S
590.13468	SRR2407746	Salmonella enterica SRR2407746	30333126	S	S	S	S	S	S	S	S	R	S
590.13486	SRR2407748	Salmonella enterica SRR2407748	30333126	S	S	S	S	S	S	S	R	S	S
590.13491	SRR2407749	Salmonella enterica SRR2407749	30333126	S	S	S	S	S	S	S	R	S	S
590.13494	SRR2407751	Salmonella enterica SRR2407751	30333126	S	S	S	S	S	S	S	S	S	S
590.13613	SRR2407760	Salmonella enterica SRR2407760	30333126	S	S	S	S	S	S	S	R	R	S
590.13626	SRR2407762	Salmonella enterica SRR2407762	30333126	R	R	R	R	R	R	R	R	R	R
590.13629	SRR2407763	Salmonella enterica SRR2407763	30333126	S	S	S	S	S	S	S	S	S	S
590.13635	SRR2407764	Salmonella enterica SRR2407764	30333126	S	S	S	S	S	S	S	S	S	S
590.13642	SRR2407766	Salmonella enterica SRR2407766	30333126	R	S	S	S	S	S	R	R	R	S
590.13693	SRR2407771	Salmonella enterica SRR2407771	30333126	R	R	R	S	R	R	S	S	R	R
590.17789	SRR2407775	Salmonella enterica SRR2407775	30333126	R	R	R	S	R		S	S	R	R
590.13761	SRR2407778	Salmonella enterica SRR2407778	30333126	S	S	S	S	S	S		S	S	S
590.13779	SRR2407779	Salmonella enterica SRR2407779	30333126	R		S	S	S	S	S	S	S	S
590.13822	SRR2407784	Salmonella enterica SRR2407784	30333126	S	S	S	S	S	S	S	R	S	S
590.13835	SRR2407785	Salmonella enterica SRR2407785	30333126	S	S	S	S	S	S	S	S	S	S
590.13840	SRR2407786	Salmonella enterica SRR2407786	30333126	R	R	R	S	R	R	S	S	R	R
590.13844	SRR2407787	Salmonella enterica SRR2407787	30333126	S	S	S	S	S	S	R	S	S	S
590.13875	SRR2407790	Salmonella enterica SRR2407790	30333126	R	R	R	S	S	R	R	R	R	R
590.13910	SRR2407795	Salmonella enterica SRR2407795	30333126	S	S	S	S	S	S	R	S	S	S
590.12384	SRR2421548	Salmonella enterica SRR2421548	30333126	S	S	S	S	S	S	S	S	R	S
590.14005	SRR2510827	Salmonella enterica SRR2510827	30333126	R		S	S	R	S	S	R	R	S
590.14066	SRR2532630	Salmonella enterica SRR2532630	30333126	S	S	S	S	S	S	S		S	S
590.17809	SRR2532633	Salmonella enterica SRR2532633	30333126	R	S	S	S	R	S	R	R	R	S
590.14271	SRR2532791	Salmonella enterica SRR2532791	30333126	R		S	S	R	S	S	R	R	S
590.14285	SRR2533320	Salmonella enterica SRR2533320	30333126	S	S	S	S	R	S	S		R	S
590.14308	SRR2533321	Salmonella enterica SRR2533321	30333126	S	S	S	S	S	S	S		S	S
590.14420	SRR2533328	Salmonella enterica SRR2533328	30333126	R	S	S	S	R	S	R		S	S
590.14478	SRR2533332	Salmonella enterica SRR2533332	30333126	S	S	S	S	R	S	R		S	S
590.14529	SRR2533337	Salmonella enterica SRR2533337	30333126	S	S	S	S	R	S	R	R	R	S
590.14550	SRR2533339	Salmonella enterica SRR2533339	30333126	S	S	S	S	S	S	S		S	S
590.14617	SRR2533344	Salmonella enterica SRR2533344	30333126	S	S	S	S	R	S	R	R	S	S
590.14630	SRR2533345	Salmonella enterica SRR2533345	30333126	S	S	S	S	S	S	S		S	S
590.14664	SRR2533348	Salmonella enterica SRR2533348	30333126	S	S	S	S	S	S	S		R	S
590.14671	SRR2533349	Salmonella enterica SRR2533349	30333126	S	S	S	S		S	R	R	S	S
590.14717	SRR2533351	Salmonella enterica SRR2533351	30333126	R		S	S	S	S	R		S	S
590.14861	SRR2533382	Salmonella enterica SRR2533382	30333126	R		S	S	S	S	S		R	S
590.14896	SRR2533436	Salmonella enterica SRR2533436	30333126	S	S	S	S	R	S	S		R	S
590.14907	SRR2533437	Salmonella enterica SRR2533437	30333126	S	S	S	S	R	S	R	R	R	S
590.14934	SRR2533439	Salmonella enterica SRR2533439	30333126	S	S	S	S	S	S	S		S	S
590.14961	SRR2533441	Salmonella enterica SRR2533441	30333126	S	S	S	S	S	S	S		S	S
590.14988	SRR2533443	Salmonella enterica SRR2533443	30333126	S	S	S	S	R	S	R	R	S	S
590.15022	SRR2533445	Salmonella enterica SRR2533445	30333126	S	S	S	S	S	S	S		R	S
590.15051	SRR2533447	Salmonella enterica SRR2533447	30333126	S	S	S	S	R	S	R	R	R	S
590.15173	SRR2533454	Salmonella enterica SRR2533454	30333126	R	S	S	S	R	S	R	R	R	S
590.15310	SRR2533460	Salmonella enterica SRR2533460	30333126	S	S	S	S	R	S	R	R	S	S
590.15330	SRR2533476	Salmonella enterica SRR2533476	30333126	R		S	S	S	S	S		R	S
590.15368	SRR2533478	Salmonella enterica SRR2533478	30333126	R	S	S	S	S	S	S	R	R	S
590.15388	SRR2533480	Salmonella enterica SRR2533480	30333126	S	S	S	S	S	S	S		S	S
590.15511	SRR2533486	Salmonella enterica SRR2533486	30333126	R	R	R	S	S	R	S		S	R
590.15530	SRR2533487	Salmonella enterica SRR2533487	30333126	R	S	S	S	S	S	S	R	R	S
590.15563	SRR2533489	Salmonella enterica SRR2533489	30333126	R	R	R	S	R	R	S		R	R
590.15747	SRR2533545	Salmonella enterica SRR2533545	30333126	S	S	S	S	R	S	R	R	S	S
590.15920	SRR2533555	Salmonella enterica SRR2533555	30333126	S	S	S	S	R	S	S		R	S
590.15957	SRR2533558	Salmonella enterica SRR2533558	30333126	R		S	S	S	S	S	R	R	S
590.15971	SRR2533559	Salmonella enterica SRR2533559	30333126	R		S	S	R	S	R	R	R	S
590.15991	SRR2533560	Salmonella enterica SRR2533560	30333126	S	S	S	S	S	S	S		R	S
590.16000	SRR2533574	Salmonella enterica SRR2533574	30333126	S	S	S	S	S	S	S		S	S
590.16012	SRR2533578	Salmonella enterica SRR2533578	30333126	S	S	S	S		S	S	R	R	S
590.16031	SRR2533581	Salmonella enterica SRR2533581	30333126	R	R	R	S		R	S		S	R
[truncated: 1,303 more rows]

## Sheet: Table D (Staph SR)
Table D. Laboratory-derived susceptible and resistant phenotypes for S. aureus genomes used in this study.
[truncated: 1,276 more rows]

[truncated: 8 more sheets: Table E (Kleb MICs), Table F (Sal MICs), Table G (PLF Models), Table H (Families), Table I MIC Models), Table J (Clade weighting), Table K (Clade comparison), Table L (Lowest 10 genes)]
